# Supplementary material for: Economic burden of malaria in the Brazilian Amazon from a societal perspective
Source: PLOS Glob Public Health. 2026 May 14;6(5):e0006061. doi: 10.1371/journal.pgph.0006061 (PMC13175465; doi:10.1371/journal.pgph.0006061)
Supplement: S1 File — (XLSX) [file pgph.0006061.s016.xlsx]

## Sheet: 1.base_domicilio
id_domicilio	zona	municipio	data_entrevista1	num_moradores	relacao_responsavel	idade	sexo	casos_malaria	ano_malaria	mes_malaria	dia_malaria	situ_domicilio	material_domicilio	calcamento	encanamento	origem_agua	comodos	banheiros	esocadouro	lixo	som	internet	tv	dvd	geladeira	freezer	automovel	computador	fogao	microondas	motocicleta	celular	gado	terra	luz	agente_malaria	agente_saude	ajuda_governo	bolsa_familia	bpc	auxilio_emergencial	outro_auxilio	n_sabe_auxilio	alfabetizacao	escol_respond	escolaridade	trabalho	tipo_trabalho	cortinado
1	2	1	2022-04-04	9	1	44	1	5	2022	1	0	3	6	3	0	2	3	2	3	2	0	0	0	0	1	0	0	0	1	0	0	2	0	0	1	0	0	1	1	0	0	0	0	0	1	2	0		3
2	2	1	2022-04-04	6	8	5	1	5	2022	1	0	1	3	3	1	2	5	1	4	2	0	1	1	0	1	1	0	0	1	1	2	2	1	1	1	0	1	1	1	0	0	0	0	1	7	7	0		1
3	2	1	2022-04-05	7	2	32	2	2	2022	2	0	1	3	3	0	2	4	1	4	1	0	1	1	0	1	1	1	0	1	0	1	4	1	1	1	0	1	0						1	7	7	0		1
4	2	1	2022-04-05	3	1	50	1	10	2020	12	12	1	3	3	0	2	5	2	4	2	1	1	1	1	1	1	0	0	1	0	1	1	1	1	1	1	1	1	0	1	0	1	0	0	2	2	0		1
5	2	1	2022-04-05	4	1	50	2	50	2021	8	20	1	3	3	0	2	4	2	3	2	0	0	1	0	0	1	0	0	1	0	1	1	0	0	1	1	1	1	1	0	0	0	0	1	3	3	0		1
6	2	1	2022-04-05	2	1	79	2	1	2019	1	0	1	2	3	0	2	5	3	3	2	1	0	1	0	1	1	1	0	1	0	0	0	1	1	1	1	1	1	0	0	0	1	0	1	2	2	0		3
7	2	1	2022-04-06	5	1	46	2	50	2022	2	0	1	3	3	0	2	6	1	4	2	0	0	1	0	1	1	1	0	1	0	0	1	1	1	1	1	0	1	1	0	0	0	0	1	7	7	0		1
8	2	1	2022-04-06	2	1	47	1	8	2021	9	0	1	3	3	0	2	5	1	3	1	0	1	2	0	2	0	0	0	1	0	1	2	0	1	1	1	0	0						1	7	7	0		2
9	2	1	2022-04-06	3	1	31	1	4	2022	2	0	1	3	3	0	2	2	1	3	2	0	1	1	0	1	0	1	0	1	0	0	3	0	0	1	1	0	1	1	0	0	0	0	1	9	9	0		1
10	2	1	2022-04-06	1	1	63	1	4	2022	2	0	1	3	3	0	2	4	1	3	2	1	1	1	0	1	0	1	0	1	0	0	1	0	0	1	1	0	1	0	0	0	1	0	1	3	3	0		2
11	2	1	2022-04-06	1	1	59	2	25	2021	9	0	1	3	3	0	2	3	1	3	2	0	1	1	0	1	1	1	0	1	0	0	1	0	0	1	1	0	0						1	5	5	0		2
12	2	1	2022-04-06	3	1	20	1	5	2021	7	0	1	3	3	0	2	2	2	3	2	1	1	0	0	1	0	1	0	1	0	1	1	1	1	1	0	0	0						1	7	7	0		3
13	2	1	2022-04-07	4	1	31	1	10	2021	10	0	1	3	3	0	2	2	0		2	0	0	1	2	1	0	0	0	1	0	1	3	0	0	1	1	1	1	1	0	0	0	0	1	6	6	0		1
14	2	1	2022-04-07	2	1	46	2	45	2022	3	0	1	3	3	0	2	1	0		2	1	0	0	0	1	0	1	0	1	0	1	0	0	0	1	1	1	0						1	2	2	1	2	1
15	2	1	2022-04-07	2	1	39	1	6	2019	11	0	1	3	3	0	2	4	0		2	0	0	1	0	1	0	0	0	1	0	1	2	0	0	1	1	1	1	1	0	0	0	0	1	3	3	0		1
16	2	1	2022-04-07	4	3	18	2	6	2022	3	10	1	1	3	0	2	4	1	3	3	0	0	1	0	1	0	1	1	1	0	1	2	0	0	1	1	1	0						1	7	7	0		1
17	2	1	2022-04-07	7	4	33	1	3	2021	0	0	1	1	3	0	2	3	1	2	2	0	0	1	0	2	0	1	0	1	0	1	4	0	0	1	1	0	1	1	0	0	0	0	0	1	6	0		2
18	2	1	2022-04-07	2	1	72	2	2	2021	12	0	1	1	3	0	2	6	1	4	2	0	1	1	0	1	0	2	0	2	0	1	2	0	0	1	1	1	1	0	0	0	1	0	0	2	2	0		1
19	2	1	2022-04-08	1	1	57	2	60	2021	11	0	3	3	3	0	2	3	1	4	2	1	1	1	0	1	0	0	0	1	0	0	2	0	1	1	1	1	1	1	0	0	0	0	1	2	2	1	2	2
20	2	1	2022-04-08	1	1	42	2	2	2022	3	20	3	1	3	1	1	3	1	1	2	0	1	1	0	1	0	0	0	1	0	0	1	0	0	1	0	0							1	4	4	0		3
21	2	1	2022-04-08	1	1	48	2	20	2021	12	10	2	3	1	1	1	1	1	3	1	0	1	1	0	1	0	0	0	1	0	0	1	0	0	1	1	1	0						1	2	2	1	3	3
22	2	1	2022-04-08	4	2	33	2	10	2021	12	0	3	1	3	0	2	4	1	3	2	0	1	0	0	1	0	0	1	1	0	1	3	0	1	1	0	0	1	1	0	0	0	0	1	7	7	0		2
23	2	1	2022-04-08	3	1	54	2	30	2020	12	15	1	1	3	1	2	8	1	3	1	1	1	2	1	3	0	1	2	1	0	0	4	0	0	1	1	1	0						1	7	7	1	2	3
24	2	1	2022-04-08	1	1	44	2	5	2021	11	9	1	1	3	1	2	6	1	3	2	1	0	2	0	1	1	1	0	1	0	0	1	1	1	1	0	0	0						1	6	6	1	1	3
25	2	1	2022-04-08	2	1	63	1	1	2020	12	30	1	1	2	1	2	4	2	3	1	0	0	2	0	2	0	0	0	1	0	0	1	0	0	1	0	0	1	0	1	0	0	0	1	2	5	0		3
26	2	1	2022-04-08	2	1	57	1		2020	0	0	1	1	2	1	2	8	3	3	2	0	1	1	0	3	1	1	0	1	0	0	1	0	1	1	1	1	0						1	6	6	0		3
27	2	1	2022-04-09	3	2	28	2	5	2019	9	0	1	1	3	1	1	5	1	3	1	0	1	1	0	1	0	0	2	1	0	1	2	1	1	1	0	0	1	1	0	0	0	0	1	8	8	1	2	1
28	2	1	2022-04-09	2	1	30	2	4	2021	0	0	3	3	3	1	2	2	1	2	2	0	1	0	0	1	0	0	0	1	0	1	2	0	0	1	1	0	0						1	4	4	1	2	3
29	2	1	2022-04-09	2	1	59	2	5	2022	3	13	1	1	3	1	2	7	2	3	2	0	1	3	1	2	1	1	0	2	1	0	2	1	1	1	1	1	0						1	7	7	1	5	1
30	2	1	2022-04-09	2	2	25	2	4	2021	11	0	3	3	3	1	2	5	2	3	2	0	0	0	0	1	0	0	0	1	0	1	2	0	1	1	0	1	0						1	7	7	1	3	3
31	2	1	2022-04-10	7	1	41	2	20	2022	2	0	1	3	3	1	2	4	1	3	2	1	1	0	0	1	1	0	1	1	0	2	3	1	1	1	1	0	0						1	2	7	0		1
32	2	1	2022-04-10	4								1	1	3	0	2	6	1	3	1	1	1	1	0	1	2	1	0	1	1	1	1	1	1	1	0	0	0						0	1	8	1	3
33	2	1	2022-04-10	2	1	21	2	3	2021	7	12	1	3	3	1	2	7	1	3	2	1	1	1	0	2	1	1	1	1	0	2	2	1	1	1	0	0	0						1	5	9	1	3	3
34	2	1	2022-04-10	1	1	54	2	22	2021	8	0	1	3	3	0	2	1	1	4	2	1	0	0	0	1	0	0	0	1	0	1	1	0	0	1	0	0	0						1	3	3	1	3	1
35	2	1	2022-04-10	2	1	49	2		2019	11	0	1	3	3	0	2	3	1	2	1	1	1	1	0	1	0	0	0	1	0	1	2	0	0	1	0	0	0						1	3	3	1	2	3
36	2	1	2022-04-10	4	1	31	2	3	2022	1	0	1	1	3	1	2	5	1	3	2	0	1	1	0	1	1	1	0	1	0	0	3	1	1	1	0	0	0						1	7	7	0		3
37	2	1	2022-04-11	5	3	14	2	2	2022	3	3	1	3	3	1	4	7	1	4	2	0	1	1	0	0	0	1	0	1	0	1	4	1	1	0	1	0	1	0	0	0	1	0	1	3	8	0		1
38	2	1	2022-04-11	2								1	3	3	0	4	4	1	4	2	0	0	1	0	0	0	1	0	1	0	1	2	0	1	0	1	0	1	1	0	0	0	0	1	7	7	0
39	2	1	2022-04-11	3	1	28	1	2	2020	7	0	1	3	2	1	2	4	2	3	1	0	1	1	1	1	1	1	1	1	0	0	2	0	0	1	0	0	1	1	0	0	0	0	1	9	9	0		3
40	2	1	2022-04-11	6	1	59	2	35	2021	2	0	1	3	3	1	2	4	1	3	2	1	1	1	0	1	1	1	0	1	0	1	4	1	1	0	1	1	0						0	1	4	0		2
41	2	1	2022-04-11	2	1	52	1	6	2020	0	0	1	3	3	1	2	4	1	4	2	1	1	1	0	1	1	1	0	1	0	0	2	1	1	1	1	0	0						1	4	3	0		2
42	2	1	2022-04-11	5	3	5	1	1	2021	9	0	1	2	3	1	2	7	1	2	2	0	1	1	0	1	1	1	0	1	0	0	4	1	1	1	1	0	1	1	0	0	0	0	1	5	5	0		1
43	2	1	2022-04-12	5	1	37	1	4	2021	9	30	1	1	3	0	2	4	1	3	2	0	1	1	0	1	1	1	0	1	0	1	4	0	0	1	0	1	1	1	0	0	0	0	1	4	6	0		1
44	2	1	2022-04-12	4	2	57	1	7	2020	6	0	1	1	3	1	2	6	1	2	2	0	1	1	0	1	2	1	0	1	0	1	4	1	1	1	1	1	0						1	7	9	1	5	3
45	2	1	2022-04-12	2	1	60	2	6	2021	10	15	1	1	3	1	2	5	1	3	2	1	1	2	0	1	1	1	1	1	0	1	1	1	1	1	1	1	0						1	3		0		3
46	2	1	2022-04-12	6	1	39	1	8	2021	0	0	1	3	3	0	2	7	2	3	2	0	1	1	0	1	1	0	0	1	0	2	2	0	1	1	1	1	1	1	0	0	0	0	1	7	7	0		1
47	2	1	2022-04-12	2	1	42	1	11	2021	8	17	1	3	3	0	2	5	1	4	2	1	1	0	0	1	0	2	0	1	0	1	2	0	1	1	1	1	0						1	8	8	0		3
48	2	1	2022-04-12	3	2	20	2	7	2020	9	18	1	3	3	1	2	2	1	3	2	0	1	1	0	1	0	0	0	1	0	1	3	0	1	1	1	1	1	1	0	0	0	0	1	6	6	0		3
49	2	1	2022-04-12	2	1	25	2	10	2021	12	0	3	1	3	0	2	3	1	2	2	1	1	0	1	1	0	0	0	1	0	0	1	0	0	1	0	0	1	0	1	0	0	0	1	4		0		1
50	2	1	2022-04-12	3	3	22	2	2	2020	0	0	1	3	3	1	2	4	2	4	1	0	1	1	0	1	1	0	0	1	0	0	2	0	1	1	0	1	1	1	0	0	0	0	1	3	6	0		3
51	2	1	2022-04-13	1	1	47	1	7	2022	1	5	1	3	3	0	2	2	1	4	2	1	1	0	1	1	1	0	0	1	0	0	1	0	0	1	0	1	0						1	4	4	0		3
52	2	1	2022-04-13	5								1	3	3	1	2	4	1	3	2	1	1	2	1	2	0	0	0	1	0	1	4	0	0	1	1	1	1	1	0	0	0	0	1	7	7	0
53	2	1	2022-04-13	11								1	1	3	0	2	6	1	4	2	2	1	1	0	2	2	0	0	1	0	4	4	0	0	1	0	1	1	1	0	0	0	0	1	5	6	0
54	2	1	2022-04-13	1	1	38	2	4	2021	0	0	2	3	3	1	2	1	1	4	1	0	0	1	0	1	0	0	0	1	0	0	0	0	0	1	0	1	0						1	2	2	1	3	3
55	2	1	2022-04-13	3								1	1	3	0	2	4	1	3	1	1	1	0	0	1	1	0	0	1	0	1	3	0	0	1	0	0	0						1	2	6	0
56	2	1	2022-04-13	3	1	44	2	3	2022	3	4	1	2	3	1	1	5	1	2	1	0	1	1	0	1	0	1	0	1	0	1	3	1	0	1	1	1	0						1	7	7	1	2	3
57	2	1	2022-04-13	3	1	39	1	3	2022	3	10	1	3	3	1	2	4	1	2	1	1	1	1	1	2	0	1	1	1	1	1	2	0	0	1	0	0	0						1	7	8	1	2	3
58	2	1	2022-04-13	4	1	52	2		2021	0	0	1	1	3	1	2	5	4	2	2	1	1	4	0	2	2	2	2	1	0	2	4	0	1	1	0	1	0						1	7	8	0		3
59	2	1	2022-04-13	4	1	52	1	3	2022	3	0	1	1	2	1	2	5	1	3	1	0	1	1	0	2	0	1	1	1	0	1	4	0	0	1	0	1	0						1	7	7	0		3
60	2	1	2022-04-14	2	1	40	1	10	2021	3	3	1	3	3	0	2	4	1	3	2	0	1	0	0	1	0	0	0	1	0	1	2	0	1	1	1	0	1	1	0	0	0	0	1	4	4	0		3
61	2	1	2022-04-14	5	1	27	1	20	2021	12	0	1	3	3	1	2	4	1	4	2	0	1	0	0	1	0	1	0	1	0	1	2	0	1	1	1	0	1	1	0	0	0	0	1	7	7	0		1
62	2	1	2022-04-14	5	1	52	2	15	2021	0	0	1	3	3	1	2	3	1	3	2	1	1	1	0	1	0	1	0	1	0	0	2	0	0	1	1	0	0						1	4	5	0		3
63	2	1	2022-04-14	2	1	58	1		2022	1	0	1	3	3	1	2	2	1	3	2	0	0	1	0	1	1	1	0	1	0	1	2	0	1	1	1	0	1	0	0	0	1	0	1	5	5	0		2
64	2	1	2022-04-14	2	1	47	1	2	2021	11	0	1	3	3	1	2	2	0		2	0	0	0	0	1	0	0	0	1	0	1	2	0	0	1	1	0	1	1	0	0	0	0	1	4	4	0		1
65	2	1	2022-04-14	4	1	42	1	5	2022	1	31	3	9		0	2	3	1	4	2	0	0	0	0	0	0	0	0	0	0	0	1	0	0	1	0	0	0						0	1	1	0		1
66	2	1	2022-04-14	1	1	22	2	2	2021	0	0	3	7	3	0	2	2	1	3	2	0	0	0	0	0	0	0	0	0	0	0	1	0	0	1	0	0	0						1	4	4	1	3	3
67	2	1	2022-04-14	6	1	26	1	30	2022	1	27	1	3	3	0	2	2	1	3	2	0	1	1	0	1	0	1	0	1	0	0	2	0	0	1	0	0	1	1	0	0	0	0	1	4	4	0		3
68	2	1	2022-04-14	4	3	9	1	16	2021	10	6	1	3	3	1	2	6	1	3	2	0	1	0	0	0	1	1	0	1	0	1	3	1	1	1	0	0	0						1	7	7	1	3	1
69	2	1	2022-04-14	2	1	44	1		2022	2	11	1	3	3	0	2	1	1	3	2	0	0	0	0	1	0	0	0	0	0	1	1	0	0	1	0	0	1	0	0	0	1	0	1	3	3	0		1
70	2	1	2022-04-14	3	1	49	1	10	2022	3	0	1	3	3	1	2	3	1	4	2	0	1	2	0	1	0	1	0	1	0	1	1	0	1	1	1	0	1	0	0	0	1	0	1	2	4	0		1
71	2	1	2022-04-14	3	2	31	1	8	2022	2	15	1	7	3	0	2	2	1	4	2	0	1	1	0	1	0	0	0	1	0	1	2	0	0	1	1	0	0						1	5	5	0		1
72	2	1	2022-04-14	5	1	53	2		2022	3	13	1	3	3	1	2	2	0		2	0	0	0	0	1	0	0	0	1	0	1	3	0	0	1	1	0	0						1	4	6	0		2
73	2	1	2022-04-14	3	1	42	1	15	2021	5	0	1	3	3	1	2	2	1	3	2	1	1	0	0	1	0	0	0	1	0	1	1	0	0	1	1	0	1	1	0	0	0	0	1	2	4	0		1
74	2	1	2022-04-16	2	1	50	1	3	2021	10	0	1	3	3	0	2	1	0		2	1	1	0	0	1	1	1	0	1	0	0	1	0	1	1	1	0	0						1	4	5	0		2
75	2	1	2022-04-16	2	1	52	1	3	2019	9	14	1	3	3	1	2	4	0		2	1	0	1	0	1	0	1	0	1	0	1	2	0	1	1	1	1	0						1	9	9	0		3
76	2	1	2022-04-16	1	1	40	2	10	2021	8	0	3	2	3	0	2	2	1	3	2	0	1	0	0	2	0	0	0	1	0	0	1	0	0	1	0	0	0						1	4	4	1	2	3
77	2	1	2022-04-16	4	1	41	2		2020	0	0	1	3	3	0	2	6	2	2	3	1	1	2	1	1	1	0	0	1	0	1	2	1	1	1	1	0	1	1	0	0	0	0	1	6	7	0		1
78	2	1	2022-04-16	4	1	38	1	1	2021	11	8	1	3	3	1	2	5	1	2	2	0	1	0	0	1	1	1	0	1	0	1	4	1	1	1	0	0	0						1	3	6	0		3
79	2	1	2022-04-16	4	1	39	2	3	2021	11	0	3	3	3	0	2	3	0		2	0	1	1	1	1	1	1	0	1	0	1	3	1	1	1	0	0	0						1	4	7	0		1
80	2	1	2022-04-17	2	1	48	2	2	2021	1	0	1	3	3	0	2	4	0		2	0	1	1	0	1	1	1	1	1	0	0	2	0	0	1	1	0	0						1	9	9	0		3
81	2	1	2022-04-17	2								1	1	3	1	2	6	1	3	2	1	1	1	1	3	1	1	0	1	0	0	2	1	1	1	0	1	0						1	5	5	1	3
82	2	1	2022-04-17	5	1	32	1		2021	12	0	1	3	3	0	2	8	1	3	1	0	1	2	0	2	1	3	1	1	0	0	4	1	1	1	0	0	0						1	7	9	0		3
83	2	1	2022-04-17	3	1	56	2		2022	2	0	1	1	3	0	2	5	1	3	2	0	1	0	0	2	1	0	0	1	1	0	2	0	0	1	0	1	0						1	2	6	0		3
84	2	1	2022-04-17	6	3	18	2	4	2022	2	0	1	3	3	0	2	3	1	3	1	2	1	0	0	2	0	0	0	1	0	2	3	0	0	1	0	1	1	1	0	0	0	0	1	5	5	1	2	1
85	2	1	2022-04-18	4								2	3	3	0	2	5	1	3	1	1	1	1	0	1	0	1	0	1	0	1	4	0	0	1	0	0	0						1	4		0
86	2	1	2022-04-18	2	1	36	1		2022	2	22	3	3	3	0	2	5	1	3	2	0	1	0	0	1	0	0	0	1	0	0	2	0	0	1	0	0	0						1	4		0		3
87	2	1	2022-04-18	1								1	3	3	0	2	2	1	3	3	1	1	1	0	1	0	0	0	1	0	0	1	0	0	1	1	1	0						1	2	2	0
88	2	1	2022-04-19	4	1	54	1	6	2021	11	0	1	3	3	0	2	5	1	3	2	0	1	1	0	1	0	1	0	1	0	1	3	0	0	1	1	0	0						1	9	9	0		1
89	2	1	2022-04-19	2								1	6	3	0	4	1	0		2	0	0	0	0	0	0	0	0	1	0	0	2	0	0	1	1	0	0						1	2	4	0
90	2	1	2022-04-19	2	1	30	2	9	2022	3	20	1	6	3	0	4	1	0		2	0	0	0	0	0	0	0	0	1	0	0	2	0	0	1	1	0	0						1	4	4	0		2
91	2	1	2022-04-19	1								1	1	3	1	2	2	1	2	2	1	1	0	0	1	0	0	0	1	0	0	1	0	0	1	1	1	1	1	0	0	0	0	1	8	8	0
92	2	1	2022-04-19	2								1	1	3	1	1	4	2	2	1	0	0	1	0	2	1	0	0	1	0	0	1	0	0	1	1	1	0						1	2	2	0
93	2	1	2022-04-19	3								1	1	3	1	1	5	1	1	1	2	1	1	0	1	0	2	1	2	0	0	4	0	0	1	0	0	0						1	2	2	0
94	2	1	2022-04-19	1								3	3	3	0	2	1	0		2	0	0	1	0	0	0	0	0	1	0	0	0	0	0	1	1	0	0						1	2	2	0
95	2	1	2022-04-19	3								1	3	3	0	2	4	1	3	1	0	1	1	0	1	0	0	0	1	0	0	1	0	0	1	0	1	0						1	4	4	0
96	2	1	2022-04-19	2								1	3	3	0	2	2	1	3	2	0	0	1	0	1	0	1	0	1	0	0	2	0	0	1	1	0	0						1	4	4	0
97	2	1	2022-04-19	2								1	3	3	0	2	4	1	3	2	1	0	1	0	1	1	0	0	1	0	0	1	0	0	1	1	0	0						1	3	3	0
98	2	1	2022-04-19	3	1	25	2	10	2022	3	10	1	3	3	0	2	4	1	3	2	1	1	2	1	1	0	0	0	1	0	1	3	0	0	1	0	0	0						1	4	4	0		1
99	2	1	2022-04-20	1	1	30	1	4	2022	2	10	1	1	1	1	1	5	2	1	1	0	1	1	0	1	0	0	0	1	0	0	2	0	0	1	0	1	1	1	0	0	0	0	1	7	7	1	2	1
100	2	1	2022-04-05	2								3	6	3	0	2	3	1	3	2	1	0	0	0	0	0	0	0	0	0	1	0	0	0	1	0	0	1	1	0	0	0	0	1	3	4	1	3
101	2	1	2022-04-05	3	1	62	2	50	2021	0	0	1	3	3	0	2	3	1	4	1	0	1	1	1	1	1	1	0	1	0	0	3	0	1	1	1	1	1	1	0	0	0	0	1	4	4	0		3
102	2	1	2022-04-05	2	1	55	2		2021	10	0	1	3	3	1	2	5	1	4	2	1	0	1	0	1	2	1	0	1	1	1	2	0	1	1	1	1	0						1	4	4	0		3
103	2	1	2022-04-05	5	1	50	2	250	2021	11	0	1	6	3	1	2	6	1	3	2	0	1	1	1	3	1	1	0	2	0	1	2	1	1	1	0	0	0						1	2	3	1	3	3
104	2	1	2022-04-06	4	1	61	2		2021	10	0	1	6	3	1	2	4	1	4	2	0	1	1	0	1	1	1	0	1	1	0	2	0	0	1	0	0	0						1	2	6	0		3
105	2	1	2022-04-06	4	1	47	2	4	2022	2	0	1	6	3	0	2	1	0		2	0	1	1	0	1	0	0	0	1	0	1	2	1	1	1	0	0	1	1	0	0	0	0	1	2	4	1	3	1
106	2	1	2022-04-06	1	1	47	1	10	2021	10	20	4	3	3	0	4	2	0		2	0	1	0	0	1	1	0	0	1	0	1	1	0	1	1	1	0	1	1	0	0	0	0	1	3	3	0		1
107	2	1	2022-04-06	3	1	59	1		2021	11	0	1	6	3	0	2	3	0		2	1	1	1	1	1	1	1	0	1	0	0	3	0	1	1	1	0	1	1	0	0	0	0	1	4	4	0		1
108	2	1	2022-04-06	1	1	42	1	10	2020	0	0	1	6	3	0	2	1	0		2	0	0	0	0	1	0	0	0	1	0	1	0	0	1	1	1	0	1	1	0	0	0	0	1	3	3	1	7	1
109	2	1	2022-04-06	2	1	44	1	20	2022	2	0	1	7	3	0	4	1	0		2	0	0	0	0	0	0	0	0	0	0	1	1	0	1	0	0	0	0						1	5	5	0		2
110	2	1	2022-04-06	1	1	27	2	7	2021	12	15	1	6	3	0	2	2	0		2	0	0	1	0	1	0	0	0	1	0	1	1	0	1	1	1	0	0						1	7	7	0		3
111	2	1	2022-04-07	4	1	30	1	7	2021	1	0	2	2	3	0	2	1	1	2	2	0	1	2	0	1	0	0	0	1	0	0	3	0	1	1	0	0	1	1	0	0	0	0	1	7	7	0		3
112	2	1	2022-04-07	6	7	15	2	1	2022	1	0	1	2	3	0	2	4	0		2	1	0	2	0	1	0	0	0	1	0	0	2	0	0	1	0	1	1	1	0	0	0	0	1	4	4	0		2
113	2	1	2022-04-07	6	5	15	1	1	2022	1	0	1	3	3	0	2	5	1	3	2	1	0	1	1	1	1	0	0	1	0	0	1	0	1	1	1	1	1	1	0	0	0	0	1	6	6	0		1
114	2	1	2022-04-07	8	3	12	2	1	2021	0	0	1	6	3	0	2	1	0		2	0	0	1	0	0	0	0	0	1	0	0	0	0	0	1	1	1	1	1	0	0	0	0	1	3	3	0		3
115	2	1	2022-04-07	3	5	11	1	3	2020	0	0	1	2	3	0	2	5	1	3	2	2	0	1	2	2	2	1	0	1	0	1	3	0	0	1	1	1	0						1	2	4	0		1
116	2	1	2022-04-07	5	1	43	2	3	2022	0	0	3	3	3	0	2	6	1	2	1	0	1	1	1	0	0	0	0	1	0	0	4	0	1	1	0	0	0						1	5	5	1	3	3
117	2	1	2022-04-08	4	3	10	2	1	2022	3	0	1	2	3	0	2	4	1		2	0	1	2	2	2	3	1	1	1	1	1	4	1	1	1	1	1	1	1	0	0	0	0	1	7	7	0		2
118	2	1	2022-04-08	4	1	27	1		2021	0	0	1	1	3	1	2	8	2	5	2	1	0	1	0	2	3	1	0	1	0	0	2	1	1	1	1	1	1	1	0	0	0	0	1	6	6	0		3
119	2	1	2022-04-08	1	1	73	2	7	2021	0	0	1	1	3	0	4	5	1	4	2	0	0	1	0	2	1	0	0	1	0	0	0	0	0	1	1	1	0						1	2	2	0		3
120	2	1	2022-04-08	4	1	36	2	20	2022	3	23	1	2	3	0	2	4	1	2	2	1	0	2	0	2	1	0	0	1	0	0	2	0	0	1	0	0	0						1	4	4	0		2
121	2	1	2022-04-08	2	1	26	2	5	2021	12	0	1	1	3	1	2	4	1	2	2	1	1	1	0	1	1	0	0	1	0	1	2	1	1	1	0	0	0						1	7	7	0		3
122	2	1	2022-04-08	5	1	66	2		2021	0	0	1	1	3	0	2	4	1	4	2	0	0	0	0	0	0	0	0	0	0	0	1	0	0	1	1	0	0						0	1	7	0		3
123	2	1	2022-04-08	2	1	64	2	2	2022	1	0	3	1	3	0	2	3	1		2	0	0	1	1	1	1	1	0	1	0	1	1	0	0	1	0	0	0						0	2	2	0		3
124	2	1	2022-04-08	3	1	38	1	6	2021	9	0	1	1	3	0	4	5	1	4	2	1	0	1	0	1	0	0	0	1	0	0	3	0	0	1	0	0	1	1	0	0	0	0	0	2	4	0		2
125	2	1	2022-04-09	2	1	55	1	3	2022	1	0	1	3	3	1	2	3	1	4	2	0	1	0	0	1	1	0	0	1	0	1	1	1	1	1	0	0	0						1	3	3	0		1
126	2	1	2022-04-09	2	1	28	2	5	2022	1	0	1	1	3	1	2	5	1	2	2	0	1	0	0	1	2	0	0	1	0	1	2	1	1	1	0	0	0						1	7	5	1	3	3
127	2	1	2022-04-09	5	1	52	2	50	2021	5	0	1	3	3	1	2	4	1	4	2	1	1	1	0	1	1	1	0	1	0	1	4	1	1	1	1	1	0						1	3	9	0		2
128	2	1	2022-04-09	4	2	33	2	4	2022	1	20	1	3	3	1	2	3	2	2	3	1	1	2	0	2	2	1	2	2	1	1	4	1	1	1	1	0	0						1	10	10	1	3	3
129	2	1	2022-04-10	3	1	22	1	1	2021	11	0	1	1	3	1	2	4	0		3	1	1	1	0	1	1	0	1	1	0	1	2	0	1	1	0	1	1	1	0	0	0	0	1	7	7	1	3	1
130	2	1	2022-04-10	5	1	32	1	2	2021	7	0	1	3	3	1	2	5	1	4	2	0	1	1	0	1	2	1	0	1	0	0	3	1	1	1	1	1	0						1	7	7	0		3
131	2	1	2022-04-10	5	1	49	2	30	2021	10	0	1	3	3	0	2	6	1	4	1	2	1	2	0	2	2	1	0	1	1	2	4	0	0	1	0	1	0						1	4	7	1	3	3
132	2	1	2022-04-10	2	1	25	2	5	2021	0	0	2	3	3	1	2	2	1	4	2	1	0	1	1	1	1	1	0	1	1	1	4	1	0	1	0	0	1	1	0	0	0	0	1	5	5	0		3
133	2	1	2022-04-10	5	1	52	2	9	2021	11	17	1	3	3	1	2	7	1	2	2	1	1	2	1	2	4	1	2	1	0	3	4	1	1	1	0	1	1	1	0	0	0	0	1	7	7	1	2	3
134	2	1	2022-04-10	4	1	36	2	5	2022	3	0	1	3	3	1	2	4	1	4	2	1	1	1	1	1	2	0	0	1	0	2	4	1	0	1	0	0	1	1	0	0	0	0	1	4	6	0		3
135	2	1	2022-04-11	3	1	41	2	4	2022	3	0	1	3	3	1	2	4	1		2	0	0	0	0	0	1	2	0	1	1	0	3	1	0	0	1	0	1	1	0	0	0	0	1	7	7	1	3	1
136	2	1	2022-04-11	2	1	18	1	2	2022	1	13	3	3	3	1	4	3	1	4	2	0	1	1	0	0	1	0	0	1	0	0	2	0	0	1	0	0	0						1	6	6	0		3
137	2	1	2022-04-11	3	1	47	1	12	2021	3	0	1	3	3	0	2	5	1	4	2	1	0	1	1	1	0	0	0	1	0	2	2	0	1	1	1	0	1	1	0	0	0	0	1	4	7	0		1
138	2	1	2022-04-11	2	1	51	1	8	2021	10	1	4	3	3	1	2	3	1	4	2	1	0	1	1	1	1	1	0	1	0	1	2	0	0	1	0	0	1	1	0	0	0	0	1	6	6	0		3
139	2	1	2022-04-11	2	1	63	2	200	2022	3	20	1	3	3	0	2	3	1	4	2	1	1	1	0	1	1	0	0	1	0	1	1	1	1	1	0	1	1	1	0	0	0	0	0	1	1	0		1
140	2	1	2022-04-11	5	1	37	1	2	2021	12	15	1	3	3	1	2	4	2	2	2	0	1	1	0	1	2	1	0	2	0	3	3	1	1	1	0	0	0						1	10	10	0		3
141	2	1	2022-04-12	3	1	47	2	30	2022	2	0	2	1	3	0	2	6	3	2	1	1	1	1	0	2	1	1	0	1	0	1	1	0	1	1	0	1	0						1	3	3	0		3
142	2	1	2022-04-12	2	1	38	1	3	2021	0	0	1	1	3	0	2	5	1	4	1	0	1	1	0	1	1	1	0	1	0	0	2	0	0	1	1	1	1	1	0	0	0	0	1	4	4	0		3
143	2	1	2022-04-12	5	1	37	1	8	2020	12	0	1	3	3	1	2	6	1	2	1	0	1	0	0	1	2	1	0	1	0	0	4	0	0	1	0	1	1	1	0	0	0	0	1	8	8	1	2	3
144	2	1	2022-04-12	6	1	35	1	4	2022	2	0	1	3	3	1	2	6	1	4	1	1	1	0	0	2	1	0	0	1	0	2	3	0	0	1	0	1	1	1	0	0	0	0	1	4	4	1	3	3
145	2	1	2022-04-12	2	1	52	1		2022	3	0	1	3	3	1	2	4	1	4	2	0	1	1	1	1	1	1	0	1	0	1	2	0	0	1	0	0	0						1	7	7	0		1
146	2	1	2022-04-12	2	1	71	1		2022	1	0	1	1	3	1	2	6	1	2	2	1	1	0	0	1	1	1	0	1	0	0	2	0	0	1	0	0	0						0	1	4	0		3
147	2	1	2022-04-12	2	1	19	2	1	2021	5	0	3	3	3	1	2	8	1	4	2	0	1	0	0	1	1	0	0	1	0	1	2	0	0	1	0	0	0						1	5	5	1	2	3
148	2	1	2022-04-12	2	1	51	1	2	2022	1	0	1	1	1	1	2	4	1	2	1	0	1	1	0	1	0	0	0	1	0	1	2	0	0	1	0	1	0						1	7	7	0		3
149	2	1	2022-04-13	1	1	48	1	4	2021	6	0	1	3	1	0	2	3	1	4	2	0	1	1	0	1	1	0	0	1	0	1	1	0	0	1	0	0	0						1	3	3	1	3	1
150	2	1	2022-04-13	3	1	51	1		2019	1	0	1	3	1	0	2	5	1	4	1	0	1	1	0	2	2	0	0	1	0	1	3	0	0	1	1	1	0						1	7	7	0		3
151	2	1	2022-04-13	3	1	35	2	3	2022	2	0	1	1	1	1	2	4	1	2	1	0	1	1	0	1	0	1	0	1	0	0	2	0	0	1	1	1	0						1	4	7	0		3
152	2	1	2022-04-13	5	3	6	2	1	2021	0	0	1	3	3	0	2	3	1	2	1	1	1	2	0	1	0	0	1	1	0	1	3	0	0	1	0	1	1	1	0	0	0	0	1	4	6	1	3	1
153	2	1	2022-04-13	3								1	3	3	0	2	6	1	2	1	0	1	1	0	1	1	0	0	1	1	1	3	0	0	1	0	1	1	1	0	0	0	0	1	7	7	1	5
154	2	1	2022-04-13	4	1	19	1	1	2019	1	0	1	3	1	1	1	5	1	2	1	1	1	1	0	1	1	1	0	1	0	0	4	0	0	1	0	1	0						1	7	8	1	3	3
155	2	1	2022-04-13	4	1	40	2	40	2021	0	0	1	2	3	1	2	5	2	2	2	1	1	1	0	1	2	1	0	1	0	1	4	0	0	1	0	0	1	1	0	0	0	0	1	4	4	0		3
156	2	1	2022-04-13	3	1	48	2	47	2019	3	14	2	1	1	1	2	4	1	2	2	0	1	1	0	1	1	1	1	1	0	1	3	0	1	1	0	1	0						1	7	7	0		3
157	2	1	2022-04-13	2	1	26	1	9	2021	7	0	2	3	1	1	2	3	1	4	1	1	1	1	0	1	1	0	1	1	0	1	2	1	1	1	0	1	1	1	0	0	0	0	1	8	8	1	2	3
158	2	1	2022-04-14	2	1	63	1	7	2021	0	0	1	3	3	0	2	3	1	4	2	0	0	0	0	1	0	0	0	1	0	1	1	0	0	1	1	0	0						1	7	7	0		1
159	2	1	2022-04-14	2	1	42	2	1	2022	3	0	1	3	3	1	2	6	1	4	2	1	1	1	0	1	2	1	0	1	0	1	1	0	1	1	1	0	0						1	5	5	1	3	1
160	2	1	2022-04-14	1	1	64	2	30	2022	1	0	1	3	3	0	2	2	1	4	2	0	0	0	0	1	0	0	0	1	0	1	0	0	0	1	1	1	0						0	2	2	1	3	1
161	2	1	2022-04-14	2	1	62	1	60	2022	1	0	1	1	3	1	2	5	1	4	2	1	0	1	0	1	1	0	0	0	1	0	1	0	0	1	0	0	0						1	2	2	0		1
162	2	1	2022-04-14	2	1	63	1	10	2021	12	8	1	3	3	1	2	5	1	4	2	0	0	1	1	1	1	1	1	1	0	0	2	0	1	1	0	0	0						1	5	7	0		3
163	2	1	2022-04-14	2	1	62	1	6	2021	11	12	1	3	3	1	2	9	2	4	2	0	1	1	0	2	2	1	0	1	0	1	2	1	1	1	1	0	0						1	2	2	0		1
164	2	1	2022-04-14	1	1	36	2	1	2021	4	0	3	3	3	1	2	3	1	2	2	0	1	0	0	1	1	1	0	1	0	0	0	0	0	1	0	0	0						1	3	3	1	3	3
165	2	1	2022-04-14	5	1	40	2	5	2022	2	0	1	3	3	1	2	3	1	4	2	1	1	1	1	2	3	0	0	1	0	1	3	0	0	1	1	0	0						1	2	4	1	3	1
166	2	1	2022-04-14	2	1	42	1	5	2022	3	18	1	3	3	1	2	3	1	4	2	1	1	4	0	4	4	1	0	1	0	0	2	0	0	1	1	0	0						1	4	4	0		1
167	2	1	2022-04-14	2	1	50	2	2	2022	3	2	3	3	3	1	2	1	1	4	2	0	1	0	0	1	1	1	1	1	0	1	2	0	0	1	1	1	0						1	6	6	1	3	3
168	2	1	2022-04-14	2	1	44	2		2021	12	0	1	3	3	0	2	6	0		2	1	1	1	1	1	3	1	0	1	0	1	1	0	0	1	1	0	0						1	5	5	0		1
169	2	1	2022-04-14	3	1	57	1	2	2021	5	18	1	3	3	1	2	2	1	5	3	1	0	0	0	1	1	0	0	1	0	1	1	0	0	1	1	0	1	1	0	0	0	0	1	4	4	0		1
170	2	1	2022-04-14	1	1	28	2	1	2022	1	0	1	9	3	0	2	1	0		2	0	0	0	0	0	0	0	0	0	0	0	0	0	1	1	0	0	0						1	6	6	1	3	1
171	2	1	2022-04-14	3	1	38	2		2021	0	0	1	9	3	1	2	4	0		2	0	1	0	0	1	0	0	0	1	0	0	3	0	0	1	1	0	1	0	1	0	0	0	1	7	7	1	3	1
172	2	1	2022-04-16	2								1	3	3	0	2	2	0		2	1	1	0	0	2	2	1	0	2	0	0	2	0	0	1	1	0	0						1	4	4	0
173	2	1	2022-04-16	1								1	1	3	1	2	6	1	4	2	1	1	1	0	1	2	1	0	1	0	0	0	0	1	1	0	0	0						1	3	3	0
174	2	1	2022-04-16	4	1	24	1	3	2021	0	0	3	1	3	0	2	4	1	2	2	0	1	1	0	2	0	1	0	1	0	1	1	0	1	1	0	1	1	1	0	0	0	0	1	4	4	0		3
175	2	1	2022-04-16	4								1	3	3	1	2	9	2	4	3	1	1	1	1	1	1	0	0	1	0	1	2	1	1	1	0	0	1	1	0	0	0	0	1	6	6	0
176	2	1	2022-04-16	1								1	3	3	1	2	4	1	4	2	0	1	1	0	1	1	0	0	1	1	0	0	0	1	1	0	0	0						0	4	4	1	3
177	2	1	2022-04-16	4	1	31	1	3	2022	2	0	3	3	3	1	2	4	0		2	1	1	1	1	1	2	1	0	1	0	1	3	1	1	1	0	0	0						1	7	7	0		1
178	2	1	2022-04-17	3	1	26	2	2	2022	3	0	1	3	3	1	2	5	1	4	2	0	1	1	0	1	1	1	1	1	1	1	2	1	1	1	0	1	1	1	0	0	0	0	1	7	7	1	3	3
179	2	1	2022-04-17	5	1	40	2	3	2021	12	0	1	3	3	0	2	7	1	2	1	1	1	2	0	2	3	2	1	1	0	0	4	0	1	1	0	0	0						1	9	9	1	3	3
180	2	1	2022-04-17	5								1	3	3	1	2	5	1	4	2	0	0	1	0	2	2	0	0	1	1	0	1	0	1	1	0	0	0						1	4	4	0
181	2	1	2022-04-17	3	1	48	1		2021	0	0	1	1	3	1	2	6	1	4	2	0	1	1	0	1	2	0	0	1	0	0	2	0	0	1	1	1	0						1	2	6	0		3
182	2	1	2022-04-17	6	2	35	1	4	2022	2	0	1	3	3	1	2	6	1	4	1	0	1	0	0	2	1	0	0	1	0	2	3	0	0	1	0	1	1	1	0	0	0	0	1	4	5	0		3
183	2	1	2022-04-18	2	1	50	2		2022	2	15	1	3	3	1	2	3	1	2	2	0	0	1	1	1	2	0	0	1	0	0	0	0	0	1	1	1	0						1	5	5	1	3	3
184	2	1	2022-04-18	10	1	30	2	5	2022	2	0	1	1	3	0	2	6	0		2	2	1	1	0	4	4	0	0	1	0	4	4	0	0	1	0	0	1	1	0	0	0	0	1	4	5	1	3	3
185	2	1	2022-04-18	8								1	3	3	0	2	1	0		2	1	0	1	1	0	0	0	0	1	0	0	0	0	0	1	0	0	1	1	0	0	0	0	1	4	4	1	3
186	2	1	2022-04-19	1								3	3	3	0	2	1	0		2	0	0	0	0	1	1	0	0	0	0	0	0	0	0	1	1	0	0						1	7	7	0
187	2	1	2022-04-19	1								3	3	3	0	2	1	0		2	0	0	0	0	1	1	0	0	1	0	0	0	0	0	1	1	0	0						1	7	7	0
188	2	1	2022-04-19	1	1	25	2	39	2022	2	17	3	3	3	0	2	1	0		2	1	1	0	0	1	1	0	0	1	0	1	1	0	0	1	1	0	0						1	4	4	0		3
189	2	1	2022-04-19	1	1	38	2	10	2022	3	18	3	1	3	0	2	1	0		2	0	0	1	0	1	1	0	0	0	0	0	0	0	0	1	1	0	0						1	4	4	0		3
190	2	1	2022-04-19	1								3	1	3	0	2	1	0		2	1	0	1	1	2	1	0	0	1	0	0	0	0	0	1	1	0	0						1	4	4	0
191	2	1	2022-04-19	1								3	1	3	0	2	1	0		2	0	0	1	1	2	3	0	0	0	0	0	0	0	0	1	1	0	0						1	5	5	0
192	2	1	2022-04-19	1								3	1	3	0	2	1	0		2	0	0	1	1	2	3	0	0	0	0	0	0	0	0	1	1	0	0						1	5	5	0
193	2	1	2022-04-19	1								3	1	3	0	2	1	0		2	0	0	1	1	2	3	0	0	0	0	0	0	0	0	1	1	0	0						1	4	4	0
194	2	1	2022-04-19	1	1	41	1	10	2022	2	0	1	3	3	0	2	6	1	4	2	1	1	1	1	1	0	0	0	1	0	1	3	0	0	1	1	0	0						1	2	2	0		1
195	2	1	2022-04-19	5								3	3	3	0	2	4	1	4	2	0	0	1	0	1	0	1	0	1	0	0	2	0	0	1	1	0	0						1	6	6	0
196	1	1	2022-04-10	4	1	26	2		2021	9	0	1	1	1	1	1	5	1	1	1	1	1	3	0	1	1	2	2	1	0	2	4	0	0	1	1	1	1	1	0	0	0	0	1	6	7	1	3	2
197	1	1	2022-04-10	4	1	32	2	3	2021	1	0	3	3	1	1	1	3	1	4	1	1	1	1	0	1	0	0	0	0	0	0	1	0	0	1	1	1	1	1	0	0	0	0	1	5	5	1	3	2
198	1	1	2022-04-10	5	1	33	1	7	2022	3	0	1	1	1	1	1	6	1	1	1	0	0	0	0	1	0	0	0	1	0	0	3	0	0	1	0	0	1	0	1	0	0	0	1	7	7	0		3
199	1	1	2022-04-10	2	1	81	2	2	2022	3	25	1	3	1	1	1	5	1	1	1	0	0	1	0	1	0	0	0	1	0	0	2	0	0	1	1	1	1	0	1	0	1	0	1	7	3	0		1
200	1	1	2022-04-10	2	1	56	1	6	2021	10	0	1	2	3	1	1	5	1	1	1	0	0	1	0	2	0	0	0	1	1	0	2	0	0	1	0	0	0						1	4	4	0		1
201	1	1	2022-04-10	5	1	25	1	10	2022	1	0	1	3	3	1	1	5	1	3	1	0	0	1	0	1	0	0	0	1	0	1	2	0	0	1	0	0	1	1	0	0	0	0	1	6	6	0		3
202	1	1	2022-04-10	7	1	35	2		2020	0	0	1	3	1	1	1	6	1	3	1	1	0	1	0	1	1	0	0	1	0	0	3	0	0	1	0	1	1	1	0	0	0	0	1	5	6	0		3
203	1	1	2022-04-11	2	1	41	1	3	2021	2	0	1	1	1	1	1	3	1	1	1	1	1	1	0	1	0	1	0	1	0	0	2	0	0	1	1	1	0						1	7	7	1	1	3
204	1	1	2022-04-11	2	1	55	2	10	2020	0	0	1	1	1	1	1	4	1	1	1	0	1	1	0	2	0	0	1	1	1	2	2	0	0	1	1	1	0						1	9	9	1	1	1
205	1	1	2022-04-11	7	1	45	1	10	2019	3	0	1	3	1	1	1	5	1	1	1	0	1	2	0	1	0	1	0	1	0	1	4	0	0	1	1	0	0						1	7	7	0		2
206	1	1	2022-04-11	5	1	40	2	5	2022	3	0	1	2	1	1	2	5	2	3	1	1	1	1	0	1	1	0	0	1	1	0	4	0	0	1	0	0	0						1	4	7	1	3	3
207	1	1	2022-04-11	2	1	65	1		2020	2	0	1	3	3	1	1	4	1	4	1	1	0	2	1	1	1	0	0	1	0	0	1	0	0	1	1	1	0						1	2	2	0		1
208	1	1	2022-04-11	3	1	60	1		2021	1	0	1	1	1	1	1	6	3	1	1	1	1	2	1	1	0	1	0	1	1	0	3	0	0	1	0	0	0						1	5	6	0		2
209	1	1	2022-04-11	6	1	48	1	6	2020	0	0	1	2	1	1	1	5	2	4	1	0	1	2	0	1	1	1	1	1	0	0	3	0	0	1	0	0	0						1	7	9	1	3	1
210	1	1	2022-04-11	1	1	34	2	8	2020	12	0	1	3	1	1	1	4	1	4	1	1	0	1	1	1	0	0	0	1	0	1	1	0	0	1	1	1	0						1	7	7	0		1
211	1	1	2022-04-11	2	1	41	1	3	2021	12	0	1	1	1	1	1	8	3	1	1	2	1	2	0	1	1	1	1	1	1	0	2	0	0	1	0	0	0						1	9	9	0		3
212	1	1	2022-04-11	3	1	33	1	4	2021	4	0	1	1	1	1	1	4	1	1	1	0	1	1	0	1	1	0	0	1	0	0	2	0	0	1	0	1	1	0	0	0	1	0	1	4	4	0		1
213	1	1	2022-04-11	4	1	36	1	2	2021	1	0	1	1	1	1	1	4	1	4	1	1	0	2	1	1	1	0	0	1	0	1	3	0	0	1	0	0	0						1	7	7	1	1	2
214	1	1	2022-04-11	4	1	27	1		2021	0	0	1	3	1	1	1	6	1	3	1	1	1	2	0	1	0	1	0	1	0	0	2	0	0	1	1	1	1	1	0	0	0	0	1	7	7	0		3
215	1	1	2022-04-12	4	1	57	1	1	2020	0	0	1	1	2	1	1	6	3	1	1	1	1	2	1	2	1	1	2	1	0	0	4	0	0	1	1	1	0						1	7	10	0		3
216	1	1	2022-04-12	3	1	24	2		2022	3	0	1	1	2	1	1	7	2	1	1	1	1	4	0	2	1	1	1	1	1	2	3	0	0	1	1	1	0						1	7	8	1	3	3
217	1	1	2022-04-12	10	1	30	2		2022	3	0	1	1	3	1	1	7	2	3	1	1	1	3	0	4	1	2	1	2	0	0	4	0	0	1	1	1	0						1	6	7	1	3	3
218	1	1	2022-04-12	7	2	26	1		2021	12	0	3	1	3	1	1	3	1	1	1	0	0	1	0	1	0	0	0	1	0	0	2	0	0	1	1	0	1	1	0	0	0	0	1	4	4	0		3
219	1	1	2022-04-12	6	1	29	2	4	2019	2	0	1	1	1	1	1	5	2	1	1	0	1	3	0	2	1	3	3	2	2	0	4	0	0	1	1	0	0						1	6	6	0		3
220	1	1	2022-04-12	4	1	60	1	1	2020	0	0	1	1	2	1	1	5	1	1	1	0	1	2	0	2	0	1	1	1	0	0	2	0	0	1	1	1	0						1	1	8	0		3
221	1	1	2022-04-12	2	1	50	2	1	2021	11	0	1	3	3	1	1	4	1	1	1	1	0	1	0	1	0	0	0	1	0	0	1	0	0	1	1	1	1	0	1	0	0	0	1	3	3	0		1
222	1	1	2022-04-12	4	3	22	1	3	2022	3	0	1	2	3	1	1	6	2	1	1	1	1	1	0	2	1	0	0	1	0	0	3	0	0	1	1	1	1	1	0	0	0	0	1	4	7	0		3
223	1	1	2022-04-12	5	1	71	2		2022	3	0	1	3	3	1	1	6	1	1	1	1	0	1	1	1	1	0	1	1	0	0	1	0	0	0	0	0	1	1	0	0	0	0	0	2	4	0		1
224	1	1	2022-04-12	4	1	33	1	1	2019	11	0	1	1	2	1	1	7	2	1	1	1	1	2	1	1	0	1	1	1	1	1	4	0	0	1	0	0	0						1	8	9	1	3	3
225	1	1	2022-04-13	2	1	79	1	53	2019	8	0	1	3	3	1	1	5	1	4	1	0	1	1	0	1	1	1	0	1	0	0	1	0	0	1	0	0	1	0	1	0	0	0	0	1	1	0		1
226	1	1	2022-04-13	3	1	22	1	4	2021	8	0	2	3	3	1	1	4	1	4	1	0	1	0	0	1	0	0	0	1	0	1	2	0	0	1	0	0	1	1	0	0	0	0	1	6	6	1	1	3
227	1	1	2022-04-13	2	1	39	2	5	2022	1	0	1	1	3	1	2	3	1	4	3	1	0	2	0	2	0	1	0	1	0	2	2	0	0	1	1	1	0						1	7	7	1	1	3
228	1	1	2022-04-13	7	1	34	1		2022	1	0	1	1	1	1	1	7	2	4	1	1	1	1	1	1	0	0	0	1	0	0	4	0	0	1	0	1	1	1	0	0	0	0	1	6	7	1	3	3
229	1	1	2022-04-13	6	1	27	2	3	2020	3	0	1	1	1	1	1	5	1	1	1	0	1	1	0	1	0	1	1	1	1	0	2	0	0	1	1	0	0						1	7	9	1	1	3
230	1	1	2022-04-13	2	1	60	1		2021	3	0	1	1	1	1	1	7	1	4	1	1	0	1	1	1	2	0	0	1	0	0	2	0	0	1	0	1	0						1	4	4	0		1
231	1	1	2022-04-13	5	1	22	2	4	2021	0	0	1	1	1	1	1	6	3	4	1	0	0	1	0	1	0	1	0	1	0	1	2	0	0	1	1	1	1	0	1	0	0	0	1	5	7	0		3
232	1	1	2022-04-13	5	1	40	1		2021	0	0	1	2	2	1	1	4	1	4	1	1	0	0	0	1	0	0	0	1	0	0	1	0	0	1	0	1	1	1	0	0	0	0	1	2	4	0		3
233	1	1	2022-04-13	3	1	24	1	2	2021	2	0	1	1	3	1	1	4	1	4	1	1	1	3	0	2	0	0	0	2	0	0	3	0	0	1	1	1	0						1	7	7	0		2
234	1	1	2022-04-13	3	1	21	1	4	2022	3	0	1	2	3	1	1	2	1	4	1	1	0	0	0	1	1	1	0	1	0	0	2	0	0	1	1	1	1	1	0	0	0	0	1	7	7	1	3	3
235	1	1	2022-04-13	4	1	35	2		2021	12	0	1	2	3	1	2	4	1	4	1	1	1	0	0	1	0	1	0	1	0	1	1	0	0	1	1	0	1	1	0	0	0	0	1	5	5	1	3	3
236	1	1	2022-04-13	3	3	18	2		2019	7	0	1	1	3	1	2	4	1	4	1	0	0	1	0	1	1	0	0	1	0	1	4	0	0	1	0	1	0						1	4	6	1	3	3
237	1	1	2022-04-13	5	1	25	1		2021	0	0	1	2	2	1	2	2	0		1	0	1	1	0	1	0	0	0	1	0	0	1	0	0	1	1	1	1	1	0	0	0	0	1	4	4	0		3
238	1	1	2022-04-14	1	1	63	2		2021	12	0	2	3	1	1	1	5	1	1	1	0	0	0	0	1	0	0	0	0	0	0	0	0	0	1	0	0	0						1	5	5	0		1
239	1	1	2022-04-14	4	1	29	2		2020	0	0	1	2	3	1	1	2	1	4	1	1	1	1	0	1	0	0	0	1	0	0	2	0	0	1	0	1	1	1	0	0	0	0	1	3	4	0		1
240	1	1	2022-04-14	2	1	63	2		2020	0	0	1	2	3	1	1	5	1	4	1	0	0	1	1	1	0	0	0	1	0	0	1	0	0	1	0	1	0						1	2	2	0		3
241	1	1	2022-04-14	2	1	68	1	4	2022	2	0	1	2	3	1	1	3	1	1	1	1	0	0	0	1	0	0	0	1	0	1	2	0	1	1	1	1	0						1	2	4	0		1
242	1	1	2022-04-14	4								1	1	1	1	1	4	1	4	1	0	1	1	0	1	0	0	1	1	0	1	4	0	0	1	0	1	0						1	4	7	0
243	1	1	2022-04-14	3	1	61	1		2020	0	0	1	2	2	1	1	3	1	4	1	1	1	1	0	1	0	0	0	1	0	0	1	0	0	1	1	1	1	1	0	0	0	0	1	3	7	0		3
244	1	1	2022-04-14	1	1	33	1	3	2021	11	0	1	3	1	1	1	2	1	1	1	0	0	1	1	1	0	0	0	1	0	0	1	0	0	1	1	1	1	1	0	0	0	0	1	7	7	0		3
245	1	1	2022-04-14	5	1	28	2		2021	12	0	1	2	2	1	1	5	1	4	1	1	0	1	0	2	0	0	1	1	0	0	4	0	0	1	1	0	1	1	0	0	0	0	1	5	6	0		2
246	1	1	2022-04-14	3	1	25	2	4	2021	1	0	1	1	1	1	1	4	1	1	1	0	1	1	0	1	0	0	0	1	0	0	3	0	0	1	1	1	1	1	0	0	0	0	1	6	6	0		3
247	1	1	2022-04-14	4	1	32	2		2021	0	0	1	1	1	1	1	3	1	1	1	0	1	1	0	1	0	0	0	1	0	0	2	0	0	1	1	1	0						1	6	9	0		3
248	1	1	2022-04-14	5								1	1	1	1	1	2	1	1	1	1	0	1	1	1	0	0	0	1	0	1	2	0	0	0	0	1	1	0	1	0	0	0	1	4	4	0
249	1	1	2022-04-14	3								3	1	1	1	1	4	1	4	1	0	1	1	1	1	0	1	0	1	0	0	3	0	0	0	0	1	0						1	6	7	0
250	1	1	2022-04-15	1	1	73	1		2020	0	0	1	1	1	1	1	5	1	1	1	1	0	1	0	1	0	0	0	1	0	0	0	0	0	1	0	1	0						0	1	1	0		1
251	1	1	2022-04-15	2								2	1	1	1	1	6	1	1	1	1	0	1	0	1	0	1	1	1	0	1	2	0	0	1	0	0	0						1	8	8	1	1
252	1	1	2022-04-16	4								1	1	1	1	1	4	1	1	1	1	1	1	0	1	0	0	0	1	0	0	3	0	0	1	0	0	0						1	7	7	0
253	1	1	2022-04-16	3	1	41	1	2	2022	2	0	1	1	2	1	1	8	3	1	1	0	1	4	0	1	0	1	1	1	0	1	3	0	0	1	1	1	0						1	10	10	1	5	3
254	1	1	2022-04-16	4								1	3	3	1	1	5	1	4	1	0	1	0	0	1	0	0	1	1	1	0	4	0	0	1	0	0	1	1	0	0	0	0	1	7	8	0
255	1	1	2022-04-16	3	1	26	2	1	2022	3	0	1	2	3	1	2	4	1	4	2	1	0	0	0	1	0	0	0	1	0	1	2	0	0	1	0	1	1	1	0	0	0	0	1	4	9	1	2	3
256	1	1	2022-04-16	4								1	2	3	1	1	5	1	4	1	0	1	0	0	1	0	0	1	1	0	0	3	0	0	1	0	0	1	1	0	0	0	0	1	7	8	1	2
257	1	1	2022-04-16	3	1	40	1	3	2022	3	23	1	3	3	1	2	4	1	4	2	0	1	1	0	0	1	1	0	1	0	1	1	1	0	0	0	0	1	1	0	0	0	0	1	5	5	0		1
258	1	1	2022-04-16	3	1	18	2	4	2022	2	0	1	1	1	1	1	4	1	1	1	1	1	2	0	1	0	0	0	1	0	1	3	0	0	0	1	0	0						1	7	7	1	2	3
259	1	1	2022-04-18	4	1	23	1	2	2022	3	0	1	1	1	1	1	5	1	1	1	0	1	3	0	1	0	1	0	1	0	0	2	0	0	1	1	1	0						1	7	7	0		3
260	1	1	2022-04-18	3	1	45	1	1	2021	0	0	1	3	1	1	1	4	1	4	1	1	1	2	1	1	2	1	0	1	1	0	1	0	0	1	0	0	1	1	0	0	0	0	0	2	4	0		3
261	1	1	2022-04-18	4	1	64	2		2022	2	0	1	2	1	1	1	5	1	4	1	0	1	1	0	1	0	2	0	1	0	0	3	0	0	1	0	0	0						1	3	7	0		3
262	1	1	2022-04-18	4	1	25	2	15	2022	3	0	1	3	2	1	1	4	1	4	1	1	0	3	0	1	1	0	1	1	1	0	4	0	0	1	1	1	0						1	6	6	1	2	2
263	1	1	2022-04-18	4								1	2	2	1	1	5	1	4	1	1	0	2	0	1	1	0	0	1	1	0	4	0	0	1	0	0	1	1	0	0	0	0	1	6	7	0
264	1	1	2022-04-18	3								1	3	2	1	1	2	1	4	1	1	1	1	1	1	0	0	0	1	0	0	1	0	0	1	0	0	1	1	0	0	0	0	1	4	7	0
265	1	1	2022-04-18	3								2	1	3	1	1	6	2	4	1	1	0	1	1	2	0	1	0	1	0	1	1	0	0	1	0	0	0						1	4	4	0
266	1	1	2022-04-18	8								1	1	1	1	1	4	1	4	1	1	0	1	0	2	0	0	0	1	0	1	3	0	0	1	0	0	0						1	6	6	0
267	2	2	2022-04-06	3	5	17	2	1	2022	3	6	1	3	3	1	2	4	1	3	2	0	0	1	1	1	1	0	0	1	0	0	1	0	1	1	1	1	0						1	3	5	0		3
268	2	2	2022-04-06	3	6	60	1	10	2022	2	25	1	3	3	1	2	6	1	3	2	0	1	1	1	1	1	1	0	1	0	0	3	1	1	1	1	1	0						1	9	9	1	5	3
269	2	2	2022-04-07	5	4	17	1	1	2019	8	15	1	3	3	0	2	2	1	4	2	2	0	1	0	1	1	0	0	0	0	1	2	0	1	1	1	1	1	1	0	0	0	0	0	2	7	0		2
270	2	2	2022-04-07	3	3	6	1	1	2019	1	7	1	3	3	0	2	4	1	4	2	0	0	1	0	0	0	0	0	1	0	0	1	0	0	1	0	1	1	1	0	0	0	0	1	6	6	0		3
271	2	2	2022-04-08	4	1	39	1	3	2021	12	25	1	1	3	1	2	9	3	3	2	0	1	1	0	1	1	1	0	1	0	2	2	0	1	1	1	1	0						1	8	8	1	3	3
272	2	2	2022-04-08	3	3	17	2	2	2020	11	27	1	1	3	1	2	5	2	3	2	0	0	1	0	1	0	0	0	1	0	1	1	0	0	1	1	0	1	1	0	0	0	0	1	5	6	1	2	1
273	2	2	2022-04-08	6	8	56	2	1	2022	1	6	1	3	3	1	1	4	1	5	2	1	0	1	1	1	1	0	0	0	0	1	1	0	0	1	1	1	0						0	2	5	1	7	2
274	2	2	2022-04-09	6	1	36	1	3	2021	5	0	1	1	3	1	2	2	1	3	2	0	1	1	1	1	1	1	0	1	1	0	3	0	0	1	1	1	1	1	0	0	0	0	1	4	5	0		3
275	1	2	2022-04-10	2	1	27	2	5	2021	5	7	1	3	3	1	1	3	1	4	1	1	1	1	0	1	0	0	0	1	0	0	2	0	0	1	1	1	0						1	6	6	0		3
276	1	2	2022-04-10	5	9	20	1	9	2022	1	17	1	1	3	1	1	2	1	4	1	1	1	1	0	1	1	1	0	1	0	0	3	0	0	1	0	0	0						1	2	5	0		3
277	1	2	2022-04-10	4	1	30	2	4	2022	1	16	3	1	3	1	1	3	1	4	1	1	1	0	1	1	0	1	0	1	0	1	3	0	0	1	1	1	1	1	0	0	0	0	1	6	7	1	2	1
278	1	2	2022-04-16	7	7	25	2	1	2022	1	5	1	2	1	1	1	6	1	4	1	1	0	1	0	0	1	1	0	1	0	0	4	0	0	1	1	1	1	1	0	0	0	0	1	7	8	0		1
279	1	2	2022-04-16	5								1	1	1	1	1	3	3	4	1	1	1	3	0	1	1	1	0	1	1	1	4	0	0	1	1	1	0						1	4	9	0
280	1	2	2022-04-16	3	1	40	2	5	2019	12	25	1	1	1	1	1	4	1	4	1	0	1	1	0	1	0	2	3	1	0	1	3	0	0	1	1	1	0						1	9	10	1	5	3
281	2	2	2022-04-04	3	1	25	2	10	2022	2	5	1	6	3	0	2	2	1	4	3	0	0	0	0	1	0	0	0	1	0	0	2	0	0	1	1	0	0						1	6	6	1	3	3
282	2	2	2022-04-05	6	3	26	2	1	2022	3	10	1	2	3	0	2	4	1	4	2	0	0	1	1	1	1	0	0	0	0	1	3	0	0	1	0	1	1	1	0	0	0	0	1	4	7	0		3
283	2	2	2022-04-06	1	1	52	2	10	2020	5	15	3	3	3	0	2	4	1	4	2	1	0	1	0	1	0	0	0	1	0	0	0	0	0	1	1	1	0						1	2	2	1	2	3
284	2	2	2022-04-06	1	1	66	2	5	2022	3	5	1	3	3	0	2	2	1	4	2	1	0	0	1	0	1	0	0	0	0	0	0	0	1	1	1	1	0						0	1	1	0		3
285	2	2	2022-04-06	5	2	34	2	1	2022	2	11	3	2	3	0	2	4	1	4	2	0	0	1	0	1	0	0	0	1	0	0	0	0	0	1	1	1	0						1	3	3	0		3
286	2	2	2022-04-07	6	8	16	2	1	2019	6	10	1	3	3	0	2	2	1	4	3	0	1	0	0	1	0	0	0	1	0	1	3	0	1	1	1	1	1	1	0	0	0	0	1	4	7	0		3
287	2	2	2022-04-07	1	1	62	2	20	2020	8	10	3	3	3	0	2	4	1	4	3	0	0	1	0	1	1	0	0	1	0	0	1	0	0	1	1	1	1	1	0	0	0	0	0	2	2	0		3
288	2	2	2022-04-08	3	1	38	1	15	2019	2	6	1	1	3	1	1	5	1	4	1	0	1	1	0	1	0	1	0	1	0	1	2	0	1	1	1	1	1	1	0	0	0	0	1	6	6	1	2	3
289	2	2	2022-04-08	3	1	49	2	3	2019	3	7	1	1	3	1	1	9	2	4	1	0	1	1	0	1	2	1	0	1	0	1	3	0	1	1	1	1	0						1	3	9	1	3	3
290	2	2	2022-04-09	2	2	58	1	6	2021	11	15	1	1	3	0	2	5	3	4	2	0	1	1	0	1	1	0	0	1	0	2	3	0	1	1	1	1	0						0	1	2	0		1
291	2	2	2022-04-11	1	1	28	2	1	2020	4	10	3	8	3	0	2	1	0		2	0	0	0	0	0	0	0	0	0	0	0	0	0	0	1	0	0	0						0	2	1	1	2	3
292	2	2	2022-04-11	1	1	50	1	18	2020	1	23	3	1	3	0	2	6	2	4	2	0	1	2	0	1	0	0	0	1	0	1	1	0	0	1	1	1	1	0	0	1	0	0	1	7	7	0		1
293	2	2	2022-04-12	5	1	27	2	4	2022	2	8	3	3	3	0	2	3	1	4	2	0	0	1	0	1	1	0	0	1	0	0	1	0	0	1	1	1	1	1	0	0	0	0	1	1	2	1	2	1
294	2	2	2022-04-12	6	2	29	2	3	2021	11	11	1	3	3	0	2	3	1	4	2	0	0	0	0	1	0	1	0	1	0	1	4	0	0	1	1	1	1	1	0	0	0	0	1	4	4	0		1
295	2	2	2022-04-12	11								1	2	3	0	2	6	2	4	2	0	0	1	0	1	1	1	0	0	0	0	3	0	0	1	0	0	0						0	1	6	0
296	2	2	2022-04-12	4	3	7	2	3	2019	10	10	3	3	3	1	1	1	2	4	1	0	0	1	1	1	0	0	0	0	0	0	0	0	0	1	0	0	1	1	0	0	0	0	1	3	3	1	2	1
297	2	2	2022-04-13	3	1	22	2	20	2019	1	15	1	3	3	0	2	4	1	4	2	0	0	1	0	0	0	0	1	1	0	1	1	1	0	1	1	0	1	1	0	0	0	0	1	7	7	1	2	1
298	2	2	2022-04-13	3	1	30	1	1	2021	8	8	3	3	3	0	2	2	0		2	0	1	1	1	1	0	0	0	0	0	1	0	0	0	1	1	1	1	1	0	0	0	0	1	4	4	0		1
299	2	2	2022-04-13	2	6	73	2	1	2019	12	18	1	3	3	1	1	4	1	7	2	0	0	0	0	1	0	0	0	1	0	0	1	0	0	1	0	0	0						1	7	5	0		2
300	2	2	2022-04-13	1	1	56	2	1	2021	6	28	3	3	3	1	1	4	1	4	2	0	1	0	0	1	0	0	0	0	0	1	1	0	0	1	1	1	0						1	3	3	0		3
301	2	2	2022-04-13	4	2	59	1	18	2021	7	5	1	2	3	0	2	5	0		2	1	1	1	1	0	1	1	0	1	0	2	4	0	1	1	1	1	1	1	0	0	0	0	0	1	7	0		1
302	2	2	2022-04-14	8	1	32	2	2	2022	3	15	1	2	3	0	2	1	0		2	0	0	1	0	1	0	0	0	0	0	1	0	0	0	1	1	1	1	1	0	0	0	0	1	7	7	1	2	3
303	2	2	2022-04-14	2	1	52	1	10	2021	11	3	1	3	3	0	2	1	1	4	2	0	0	0	0	0	0	0	0	0	0	1	2	0	1	0	0	0	1	1	0	0	0	0	1	3	3	0		1
304	2	2	2022-04-14	2	1	55	2	10	2021	11	17	1	3	3	0	2	3	1	4	2	0	0	0	0	0	0	1	0	1	0	1	1	1	1	0	1	1	0						1	3	4	0		1
305	2	2	2022-04-14	1	1	39	2	1	2021	7	14	3	3	3	0	2	2	1	4	2	1	0	0	0	0	1	1	0	1	0	0	1	1	0	0	1	1	0						1	7	5	1	2	3
306	2	2	2022-04-14	3	1	67	2	50	2021	11	17	3	3	3	0	2	2	1	4	2	0	0	0	0	0	0	1	0	1	0	0	1	0	0	0	1	0	1	1	0	0	0	0	1	3	4	0		1
307	2	2	2022-04-14	4	1	74	2	10	2021	10	15	1	3	3	1	1	3	1	4	2	0	1	1	0	1	0	0	0	1	0	0	1	0	1	1	0	0	0						0	1	5	1	2	3
308	2	2	2022-04-15	4	1	31	2	4	2020	8	5	1	3	3	1	1	5	1	4	2	1	0	0	0	1	0	0	0	1	0	0	0	0	0	1	1	1	1	1	0	0	0	0	1	5	5	0		3
309	2	2	2022-04-15	2	1	53	2	5	2019	8	2	1	3	3	0	2	4	2	4	2	0	0	0	0	1	0	0	0	1	0	1	1	1	1	1	0	0	0						0	2	1	0		3
310	2	2	2022-04-15	9	3	20	2	4	2021	8	2	1	3	3	0	2	3	1	4	2	0	0	0	0	1	1	0	0	1	0	0	0	0	1	1	0	1	1	1	0	0	0	0	0	1	5	0		1
311	1	2	2022-04-10	5	2	37	2	5	2019	6	0	1	2	3	1	2	5	2	4	1	1	1	2	0	1	3	1	1	1	0	1	4	0	0	1	1	1	1	1	0	0	0	0	1	7	7	1	1	2
312	1	2	2022-04-10	1	1	44	2	14	2022	2	7	1	2	3	1	2	2	1	4	1	0	1	1	1	1	0	0	0	1	0	1	1	0	0	1	1	0	0						1	4	4	1	1	3
313	1	2	2022-04-10	5	1	30	2	10	2022	3	10	1	3	3	1	2	1	1	4	1	0	0	0	0	1	0	0	0	1	0	0	1	0	0	1	1	0	1	1	0	0	0	0	1	4	4	0		1
314	1	2	2022-04-16	3								1	2	1	1	1	5	1	3	1	0	1	1	0	1	0	0	0	1	0	0	3	0	0	1	1	0	1	1	0	0	0	0	1	7	7	0
315	1	2	2022-04-16	2	1	53	2	20	2019	7	0	1	2	1	1	1	5	2	3	1	1	0	1	0	1	1	0	0	1	0	1	2	0	0	1	1	0	1	1	0	0	0	0	1	5	7	1	3	1
316	1	2	2022-04-16	3	1	49	1	6	2021	1	26	1	2	1	1	1	3	1	1	1	0	0	1	0	1	0	0	0	1	0	0	1	0	0	1	1	0	1	1	0	0	0	0	1	7	7	1	5	3
317	2	2	2022-04-04	4	1	29	1	3	2020	11	5	1	1	3	1	2	4	1	3	2	0	0	0	0	1	0	1	0	1	0	0	4	1	1	1	1	0	1	1	0	0	0	0	1	7	7	1	3	3
318	2	2	2022-04-05	3	1	47	2	30	2021	10	8	1	3	3	1	2	1	1	3	2	0	0	1	0	1	1	1	0	1	0	1	2	1	1	0	1	1	1	1	0	0	0	0	1	3	3	1	3	2
319	2	2	2022-04-06	4	2	53	2	30	2020	2	0	1	3	3	1	2	4	2	3	2	1	0	1	0	1	0	0	0	1	0	1	3	1	1	1	1	1	0						0	3	7	0		3
320	2	2	2022-04-07	5	2	48	2	10	2020	3	0	1	2	3	1	2	4	2	4	2	1	0	1	0	1	1	0	0	1	0	1	3	1	1	1	0	0	1	1	0	0	0	0	0	2	6	0		3
321	2	2	2022-04-07	3	2	51	1	5	2019	4	0	1	3	3	1	2	4	1	3	2	1	0	1	0	1	0	0	0	1	0	1	1	0	0	1	0	1	1	1	0	0	0	0	1	5	7	1	2	2
322	2	2	2022-04-07	2	1	73	2	9	2019	7	7	1	3	3	1	2	5	1	4	2	1	0	1	1	2	1	0	0	1	0	1	1	1	1	1	0	1	0						1	2	3	0		1
323	2	2	2022-04-08	4	1	44	1	20	2019	2	0	1	3	3	1	1	3	1	7	2	0	0	0	0	0	1	0	0	1	0	0	1	0	0	1	1	1	1	1	0	0	0	0	1	4	5	0		3
324	2	2	2022-04-08	7	3	15	2	1	2021	12	0	1	2	3	1	1	3	1	4	1	1	0	0	1	1	0	0	0	1	1	1	1	0	0	1	0	1	1	1	0	0	0	0	1	2		1	3	1
325	2	2	2022-04-09	3	1	28	2	4	2019	5	0	1	3	3	1	4	1	1	4	2	0	0	1	1	1	1	0	0	1	0	0	2	0	1	1	0	1	0						1	6	6	0		1
326	2	2	2022-04-11	1	1	56	2	1	2021	11	15	1	3	3	0	2	1	0		1	0	0	0	0	0	0	0	0	0	0	0	1	0	0	0	0	0	0						1	6	6	0		1
327	2	2	2022-04-11	2	2	37	2	3	2021	9	0	1	2	3	0	2	1	0		2	0	1	1	1	1	0	0	0	1	0	1	2	0	0	1	1	1	1	1	0	0	0	0	1	3	3	0		1
328	2	2	2022-04-12	2	1	73	2	15	2021	9	0	1	3	3	1	2	3	1	4	2	0	0	0	0	0	0	1	0	1	0	0	1	0	0	0	0	0	1	1	0	0	0	0	1	4	7	0		1
329	2	2	2022-04-12	4	1	48	2	8	2022	3	5	3	2	3	1	2	1	1	4	2	0	0	1	1	1	1	0	0	1	0	1	1	0	0	1	0	0	1	1	0	0	0	0	1	5	5	1	3	1
330	2	2	2022-04-12	3	1	44	2	1	2019	10	15	1	2	3	1	2	2	1	3	3	1	1	2	2	1	1	2	0	1	1	1	3	0	1	1	1	1	0						1	8	8	0		2
331	2	2	2022-04-12	6	3	18	2	1	2019	2	19	1	2	3	1	1	3	1	4	1	0	1	1	0	1	0	0	0	1	0	0	3	0	0	1	1	1	1	1	0	0	0	0	1	1	8	1	3	1
332	2	2	2022-04-13	4	1	34	1	7	2019	3	0	1	3	3	1	2	4	1	4	2	0	0	1	0	1	1	1	1	1	0	1	3	0	1	1	1	1	0						1	9	9	1	2	1
333	2	2	2022-04-13	3	1	31	1	3	2021	4	23	2	2	3	1	2	4	1	4	2	0	0	1	0	1	0	0	0	2	0	0	0	0	1	1	1	1	1	1	0	0	0	0	1	2	1	1	3	1
334	2	2	2022-04-13	3	1	73	1	5	2021	4	0	1	3	3	1	1	7	2	4	2	0	0	1	0	1	1	0	0	1	0	0	2	0	0	1	1	1	1	1	0	0	0	0	0	2	4	1	3	1
335	2	2	2022-04-14	2	2	54	2		2021	12	5	1	3	3	1	2	2	0		2	0	0	0	0	0	0	0	0	1	0	1	1	0	1	0	1	1	0						1	2	1	1	7	1
336	2	2	2022-04-14	1	1	45	2	10	2021	1	0	1	1	3	1	2	3	1	4	2	0	0	0	0	0	0	0	0	1	0	0	1	0	1	1	0	0	1	0	0	1	0	0	1	6	6	0		1
337	2	2	2022-04-14	1	1	63	2	30	2019	6	0	1	3	3	1	2	3	2	4	2	1	0	1	0	1	1	1	0	1	0	0	1	0	1	1	1	1	1	1	0	0	0	0	0	3	7	1	3	3
338	2	2	2022-04-14	2	1	39	2	5	2019	5	5	1	3	3	1	2	4	2	4	2	0	1	0	0	1	0	1	0	1	0	1	2	0	1	1	0	0	1	1	0	0	0	0	1	4	6	1	3	2
339	2	2	2022-04-15	4	1	33	1	2	2020	0	0	1	3	3	1	2	4	1	4	2	0	1	1	0	2	0	0	0	1	0	1	3	0	0	1	1	1	1	1	0	0	0	0	1	5	5	0		1
340	2	2	2022-04-15	2	1	55	2	2	2021	5	15	1	1	3	1	2	4	2	3	2	1	1	1	1	1	4	0	0	2	1	0	1	0	0	1	0	1	0						1	4	5	1	3	3
341	2	2	2022-04-15	3	1	26	2	1	2019	1	24	1	2	3	1	2	6	3	4	2	1	0	2	1	2	1	1	1	1	1	1	3	1	1	1	0	0	0						1	6	7	1	2	3
342	2	2	2022-04-15	4	1	37	1	10	2020	11	16	1	3	3	0	2	2	1	4	2	1	1	1	0	1	0	0	0	1	0	1	1	0	0	1	1	0	1	1	0	0	0	0	1	2	7	0		2
343	2	2	2022-04-05	2	1	51	2	3	2020	2	14	1	3	3	1	2	1	1	4	2	0	1	0	0	1	1	0	0	1	0	0	1	0	0	1	1	1	0						1	2	5	0		3
344	2	2	2022-04-06	4	3	5	2	5	2021	10	20	1	3	3	1	2	4	1	4	2	0	0	1	0	1	0	0	0	1	0	2	2	0	1	1	1	1	1	1	0	0	0	0	1	4	5	0		3
345	2	2	2022-04-06	5	8	53	2	16	2022	2	2	1	3	3	1	2	6	1	4	2	1	1	1	0	1	1	0	1	1	0	3	3	1	1	1	1	1	1	1	0	0	0	0	1	4	4	0		3
346	2	2	2022-04-07	6	1	69	2	3	2019	3	6	3	3	3	0	2	4	1	4	2	0	0	1	0	1	1	0	0	1	0	0	4	0	0	1	1	1	0						1	3	4	0		3
347	2	2	2022-04-07	2	1	58	2	5	2021	5	5	1	1	2	1	1	5	1	3	2	0	0	1	0	1	0	0	0	1	0	0	1	0	0	1	1	1	1	1	0	0	0	0	1	5	5	0		1
348	2	2	2022-04-08	2	2	59	2	25	2021	10	10	1	1	2	1	1	7	2	3	2	0	0	1	0	1	1	1	0	1	0	1	1	1	1	1	1	0	0						1	9	9	1	1	1
349	2	2	2022-04-08	6	3	11	1	7	2020	2	10	1	3	2	1	1	3	2	3	2	1	0	2	1	2	1	0	0	2	0	1	3	0	0	1	1	1	1	1	0	0	0	0	1	7	7	1	2	1
350	2	2	2022-04-08	7	1	23	1	2	2021	11	15	1	1	3	1	1	6	1	3	2	0	0	1	0	1	0	0	0	1	0	0	1	0	0	1	0	0	1	1	0	0	0	0	1	2	2	0		2
351	2	2	2022-04-09	15	3	37	1	3	2022	1	22	1	2	3	1	2	5	3	3	2	0	0	3	0	1	1	0	0	1	0	2	4	0	0	1	0	0	1	1	0	0	0	0	1	6	8	0		1
352	1	2	2022-04-10	6	1	23	2	1	2020	5	22	2	3	3	1	2	5	1	3	1	0	0	1	1	1	0	0	0	1	0	1	1	0	0	1	0	0	1	1	0	0	0	0	1	7	7	1	1	3
353	1	2	2022-04-10	6	3	13	2	1	2020	0	0	1	1	3	1	1	4	1	3	1	1	1	1	0	1	0	1	0	1	0	1	4	0	0	1	1	0	0						1	7	7	1	1	3
354	1	2	2022-04-16	3	1	38	2	5	2022	3	25	1	1	1	1	1	3	1	3	1	0	0	1	1	1	1	1	0	1	1	1	3	0	0	1	1	1	1	1	0	0	0	0	1	7	7	1	5	3
355	1	2	2022-04-16	4	1	50	1	3	2022	3	23	3	1	1	1	1	2	1	3	1	0	0	0	0	1	0	0	0	1	0	0	1	0	0	1	0	0	1	1	0	0	0	0	1	10	10	0		3
356	1	2	2022-04-16	3	1	24	2	10	2021	11	20	1	3	1	1	1	5	2	3	1	2	1	1	1	1	1	1	2	1	2	0	2	0	0	1	0	0	0						1	5	8	1	3	3
357	2	2	2022-04-04	4	1	37	2	2	2022	3	15	1	3	3	1	2	2	1	3	2	0	1	1	0	1	2	0	1	1	1	1	2	0	0	1	1	1	1	1	0	0	0	0	1	6	8	0		2
358	2	2	2022-04-05	4	3	36	2	5	2022	2	10	1	1	3	0	2	2	1	3	2	2	0	1	0	1	1	0	0	1	0	1	1	1	1	1	1	1	1	0	0	0	1	0	1	1	7	0		3
359	2	2	2022-04-06	4	1	43	2	2	2019	3	20	1	3	1	0	2	5	2	3	2	0	1	1	0	1	2	2	2	1	1	1	3	0	1	1	1	0	0						1	3	10	1	5	3
360	2	2	2022-04-06	7	2	38	1	3	2019	11	7	1	3	3	0	2	1	1	6	2	0	0	0	1	1	0	0	0	2	0	0	0	0	0	1	0	0	0						1	2		0		1
361	2	2	2022-04-07	8	3	22	1	2	2019	7	9	1	2	3	1	2	4	1	3	2	0	0	2	1	0	1	1	0	1	0	1	4	0	1	1	0	1	1	0	0	1	0	0	1	4	9	0		3
362	2	2	2022-04-07	2	2	29	2	9	2020	12	31	1	3	3	0	2	3	2	3	2	0	0	0	0	0	1	0	0	1	0	1	2	0	1	1	1	1	1	1	0	0	0	0	1	9	9	1	2	1
363	2	2	2022-04-08	6	1	31	1	50	2022	2	14	1	3	3	1	1	2	1	2	2	1	1	1	0	1	1	0	0	1	0	1	3	0	0	1	0	0	0						1	4	4	1	1	3
364	2	2	2022-04-09	1	1	49	2	4	2022	1	31	1	1	3	1	2	4	2	3	2	1	1	0	0	1	0	1	2	1	1	0	1	0	1	1	1	0	1	0	1	0	0	0	1	9	9	1	6	1
365	2	2	2022-04-09	5	1	36	2	2	2020	8	19	1	2	3	0	2	3	1	3	2	0	0	1	0	1	1	0	0	1	0	0	2	0	0	1	1	1	1	1	0	0	0	0	1	6	6	0		1
366	2	2	2022-04-11	1	1	46	2	2	2019	4	23	1	2	3	1	2	4	1	3	2	1	0	1	1	1	0	0	0	1	0	1	0	0	0	1	0	0	0						1	5	5	1	2	3
367	2	2	2022-04-11	2	1	45	2	1	2019	1	0	1	3	3	1	2	2	1	3	2	0	0	0	0	1	0	0	0	1	0	0	2	0	1	1	1	1	0						1	2	3	1	2	2
368	2	2	2022-04-11	4	1	49	1	2	2020	3	0	1	1	1	1	1	10	2	3	1	0	1	1	0	1	0	2	1	1	0	0	2	1	1	1	0	1	0						1	10	10	1	5	3
369	2	2	2022-04-12	10	1	50	1	2	2022	2	5	1	8	3	0	2	2	1	5	2	0	0	1	1	0	1	0	0	0	0	1	0	0	0	1	1	1	1	1	0	0	0	0	1	5	7	0		1
370	2	2	2022-04-12	6	1	27	2	5	2022	1	16	1	3	3	1	2	5	1	3	2	0	0	1	1	1	1	1	0	1	0	1	3	0	1	1	1	1	0						1	7	8	0		1
371	2	2	2022-04-12	2	1	52	1	1	2022	1	7	1	2	1	1	1	4	1	3	1	1	0	1	0	1	0	0	0	1	0	0	2	0	0	1	1	1	0						1	7	5	1	5	3
372	2	2	2022-04-12	3	1	25	1	10	2019	2	7	1	2	3	1	2	2	1	3	2	0	1	0	0	1	0	0	0	1	0	1	1	0	0	1	1	1	1	1	0	0	0	0	1	7	7	0		3
373	2	2	2022-04-13	8	3	16	2	7	2020	6	0	1	3	3	0	2	3	1	3	2	0	1	1	0	0	1	0	0	1	0	1	2	0	1	1	1	1	1	1	0	0	0	0	1	6	7	0		1
374	2	2	2022-04-13	4	1	82	1	21	2019	10	0	1	3	3	1	2	5	3	3	2	1	1	1	0	1	3	0	0	1	0	1	3	0	0	1	1	1	1	0	1	0	0	0	0	1	7	0		1
375	2	2	2022-04-13	3	1	47	2	1	2021	1	0	1	3	3	1	2	2	1	5	2	0	0	0	0	0	0	0	0	0	0	1	1	0	0	1	0	0	1	1	0	0	0	0	1	6	6	1	3	3
376	2	2	2022-04-13	4	1	60	2	10	2020	5	0	1	3	3	1	2	3	1	3	2	0	0	0	0	1	0	0	0	1	0	1	1	0	1	1	1	1	0						0	1	6	1	3	2
377	2	2	2022-04-14	1	1	54	2	4	2021	6	17	1	1	3	1	2	4	1	3	2	1	1	1	0	1	1	0	0	1	0	0	1	0	0	1	0	1	0						1	10	10	1	5	3
378	2	2	2022-04-14	4	1	36	2	7	2021	11	0	3	3	3	0	2	1	3	3	2	0	0	0	0	0	0	0	0	1	0	1	1	0	0	0	0	1	0						1	4	7	1	2	1
379	2	2	2022-04-14	5	3	3	1	1	2021	10	0	3	3	3	1	2	3	1	3	2	0	0	1	1	0	1	0	0	1	0	1	0	0	0	1	1	1	1	0	0	0	1	0	1	7	6	0		1
380	2	2	2022-04-14	2	1	18	2	1	2019	9	0	3	3	3	1	2	2	1	3	2	0	0	0	0	0	0	0	0	0	0	0	0	0	0	1	0	0	0						1	6	6	1	2	2
381	2	2	2022-04-15	4	2	35	1	2	2021	3	0	1	4	3	1	2	4	1	3	2	0	0	1	0	1	0	1	0	1	0	0	1	0	1	1	1	1	1	1	0	0	0	0	1	2	4	0		3
382	2	2	2022-04-15	3	1	37	1	5	2022	3	3	3	1	3	1	2	2	1	3	2	1	0	1	0	1	0	0	0	1	0	1	3	0	1	1	0	0	1	1	0	0	0	0	1	7	8	1	3	1
383	2	2	2022-04-15	6	3	10	2	4	2019	8	13	1	3	3	1	1	2	1	4	2	0	0	0	0	1	0	0	0	0	0	0	0	0	1	0	0	0	1	1	0	0	0	0	1	3	5	0		2
384	2	2	2022-04-15	5	3	13	1	2	2021	4	0	1	1	3	1	2	7	2	3	2	0	1	1	0	2	2	1	2	2	1	0	4	0	1	1	1	1	0						1	7	10	1	5	1
385	2	2	2022-04-15	4								1	3	3	0	2	2	1	3	2	0	0	1	0	0	1	0	0	1	0	0	1	0	0	1	0	1	0						1	4	7	1	3
386	2	2	2022-04-05	4	1	52	2	20	2021	10	0	1	3	3	1	1	4	1	3	3	0	1	1	0	1	1	2	2	1	0	2	4	0	1	1	1	0	0						1	7	8	0		3
387	2	2	2022-04-05	4								1	3	3	1	2	4	1	3	2	1	0	1	1	1	1	0	0	1	0	1	2	0	1	1	1	1	1	1	0	0	0	0	0	1	1	1	7
388	2	2	2022-04-06	4	1	60	2	20	2019	1	0	1	3	3	0	2	3	1	3	2	0	0	1	0	1	0	0	0	1	0	2	3	0	1	1	1	1	1	1	0	0	0	0	1	2	7	1	7	1
389	2	2	2022-04-07	2	1	71	2	7	2019	1	0	1	1	3	1	2	4	1	2	2	0	0	1	0	1	1	0	0	1	0	0	1	1	1	1	0	0	0						0	2	1	1	7	3
390	2	2	2022-04-07	3	1	28	1	1	2019	4	0	3	3	3	0	2	2	1	3	2	1	0	1	0	1	1	0	0	1	0	0	1	0	0	1	0	1	1	1	0	0	0	0	1	6	7	0		3
391	2	2	2022-04-07	3	1	47	2	5	2022	2	7	1	1	1	1	1	5	1	3	1	0	1	1	0	1	0	1	0	1	0	0	1	0	0	1	1	1	0						1	3	9	0		3
392	2	2	2022-04-08	5	1	26	2	2	2021	0	0	2	1	3	1	2	2	1		1	0	1	1	1	1	0	0	0	1	0	0	2	0	0	1	1	1	1	1	0	0	0	0	1	6	7	1	2	3
393	2	2	2022-04-08	3	1	57	1	18	2022	2	23	1	1	3	1	1	3	1	3	2	0	1	1	0	1	2	0	0	1	0	0	2	0	0	1	1	1	0						1	3	4	0		3
394	2	2	2022-04-09	4	1	53	2	10	2021	2	0	1	3	3	1	2	3	0		2	0	0	1	1	1	1	0	0	2	1	0	3	0	0	1	1	1	1	1	0	0	0	0	1	4	7	1	7	1
395	1	3	2022-04-16	5	3	30	1	1	2022	1	11	1	1	1	1	1	5	2	2	1	0	1	2	0	1	1	1	0	1	0	0	2	0	0	1	1	1	0						0	2	8	1	1	3
396	1	3	2022-04-18	4	1	43	1	3	2019	6	8	1	2	1	1	1	3	1	1	1	1	1	1	0	1	1	0	0	1	0	1	3	0	1	1	1	0	0						1	7	7	1	5	3
397	1	3	2022-04-18	3	1	56	2	60	2019	2	6	1	1	1	1	1	7	2	1	1	3	1	2	0	1	1	1	1	1	1	1	3	1	1	1	0	1	0						1	7	7	1	5	3
398	1	3	2022-04-18	4	3	26	2	1	2021	10	2	1	1	1	1	1	5	1	1	1	1	1	1	1	1	1	0	1	1	0	1	2	0	1	1	1	1	0						1	10	10	1	5	3
399	1	3	2022-04-18	4	2	19	1		2019	5	0	1	1	1	1	1	2	1	1	1	0	0	1	0	1	1	0	0	1	0	0	1	0	0	1	0	1	1	1	0	0	0	0	1	5	8	0		2
400	2	3	2022-04-11	6	5	13	2	2	2021	12	14	1	2	3	0	2	6	1	3	2	1	1	2	0	1	1	0	0	1	0	1	3	0	1	1	1	0	0						1	3	7	1	7	1
401	2	3	2022-04-12	5	1	62	1	12	2022	3	3	1	3	3	0	2	2	0		2	0	0	0	0	1	1	1	0	1	0	1	3	0	1	1	1	1	0						1	9	9	0		1
402	2	3	2022-04-13	7	2	39	2	20	2021	2	3	1	3	3	1	2	2	1	3	2	1	0	1	0	0	1	0	0	1	0	1	4	0	1	1	1	1	1	0	0	1	0	0	1	7	7	1	7	2
403	2	3	2022-04-13	5	1	36	1	3	2022	2	27	1	3	3	0	2	6	2	3	2	0	0	0	0	0	1	0	0	1	0	2	2	1	1	1	1	1	1	1	0	0	0	0	1	4	6	0		2
404	2	3	2022-04-13	3	1	42	2	2	2019	10	0	3	1	3	1	2	4	2	2	2	1	0	1	0	1	1	0	0	1	0	1	3	0	1	1	1	1	1	1	0	0	0	0	1	7	7	1	2	1
405	2	3	2022-04-13	2	1	54	1	2	2022	3	16	1	3	3	1	2	2	1	3	2	0	0	0	0	2	2	0	0	1	0	0	1	0	1	1	1	1	1	1	0	0	0	0	1	4	4	0		3
406	2	3	2022-04-14	2	1	41	1	3	2022	2	13	3	1	1	1	2	3	1	3	1	1	1	1	0	1	1	0	0	1	0	0	2	0	0	1	1	0	1	1	0	0	0	0	1	5	5	0		3
407	2	3	2022-04-14	4	3	24	2	1	2022	2	5	1	1	3	1	1	3	1	1	1	1	1	1	0	1	1	0	0	1	0	0	2	0	0	1	0	0	1	0	0	0	1	0	1	4	4	0		3
408	2	3	2022-04-14	3	1	28	2	7	2022	1	4	1	1	1	1	2	8	2	1	1	0	0	0	0	2	2	2	0	2	1	0	3	0	0	1	0	1	0						0	2	2	1	3	3
409	2	3	2022-04-14	10								1	8	3	0	2	1	0		2	1	0	2	1	1	1	0	0	1	0	1	1	0	1	1	1	0	0						1	5	6	0
410	1	3	2022-04-16	6	3	15	1	1	2022	1	28	1	1	2	1	1	3	1	1	1	0	1	1	0	1	0	0	0	1	0	0	4	0	0	1	0	0	0						1	7	8	1	1	1
411	1	3	2022-04-18	7	3	20	2	1	2020	2	6	1	2	1	1	1	6	1	2	1	0	1	1	0	1	1	0	0	1	0	0	1	0	0	1	0	0	1	1	0	0	0	0	1	4	6	0		3
412	1	3	2022-04-18	10	8	21	1	1	2022	3	25	1	1	2	1	1	4	1	1	1	0	1	1	0	1	0	0	0	1	0	1	1	0	0	1	0	0	1	1	0	0	0	0	1	7	7	0		3
413	1	3	2022-04-18	3	3	35	2	1	2020	3	3	1	1	2	1	1	8	2	1	1	0	1	1	0	1	0	0	1	1	0	0	2	0	0	1	1	1	0						1	7	8	0		3
414	1	3	2022-04-18	3	1	72	2	3	2019	11	30	1	1	1	1	1	5	3	2	1	1	1	3	0	2	1	2	3	1	1	0	3	0	0	1	1	1	0						1	10	10	1	4	3
415	1	3	2022-04-18	4	3	26	2	1	2019	11	12	1	3	2	1	1	3	1	1	1	0	0	1	0	0	0	0	0	0	0	0	1	0	0	1	1	1	0						1	1	4	0		3
416	2	3	2022-04-11	7	3	21	2	3	2021	11	27	1	3	3	1	2	2	0		2	0	0	1	0	0	1	0	0	1	0	2	3	0	1	1	1	0	0						1	3	5	0		1
417	2	3	2022-04-12	8	1	49	2	30	2020	3	20	1	3	3	0	2	4	1	4	2	0	0	1	0	1	1	0	0	0	0	1	1	0	0	1	0	0	1	1	0	0	0	0	1	2	7	0		3
418	2	3	2022-04-13	5	3	12	2	1	2022	1	6	1	3	3	0	2	4	1	4	2	0	0	1	0	1	0	0	0	1	0	1	3	0	1	1	1	1	1	1	0	0	0	0	1	3	7	0		1
419	2	3	2022-04-13	3	1	72	2	25	2022	3	5	1	3	3	0	2	3	2	3	2	0	0	1	0	2	1	1	0	1	0	1	2	1	1	1	1	1	0						1	4	5	0		1
420	2	3	2022-04-13	2	1	69	1	3	2022	3	23	1	3	3	0	2	4	0		2	0	0	0	0	1	1	0	0	1	0	0	0	0	0	1	1	1	0						1	2	3	0		1
421	2	3	2022-04-14	7	1	40	2	20	2022	2	18	1	1	1	1	1	3	1	1	1	1	1	1	0	1	0	0	0	1	0	1	4	0	0	1	1	0	1	1	0	0	0	0	1	7	9	0		3
422	2	3	2022-04-14	2	7	53	2	4	2021	12	27	1	1	1	1	1	3	1	1	1	0	1	1	0	1	0	0	0	1	0	1	2	1	0	1	1	1	0						1	6	9	0		3
423	2	3	2022-04-14	3	1	20	2	1	2022	2	10	1	1	3	1	1	4	1	1	1	0	1	1	0	1	0	0	0	1	0	1	1	0	0	1	0	0	1	1	0	0	0	0	1	5	7	0		3
424	1	3	2022-04-15	4	1	43	2	7	2021	12	5	1	1	1	1	1	5	2	1	1	0	1	4	0	2	4	1	1	2	0	2	4	0	0	1	1	1	0						1	7	7	1	2	3
425	1	3	2022-04-17	4	1	33	1	2	2020	0	0	1	1	2	1	1	4	1	1	1	1	0	1	1	2	2	0	0	1	0	1	3	0	0	1	0	1	1	1	0	0	0	0	1	4	5	0		3
426	1	3	2022-04-18	4	8	26	1		2019	9	3	3	1	1	1	1	2	1	2	1	0	0	1	0	1	1	0	0	1	1	0	1	0	0	1	1	1	1	1	0	0	0	0	1	6	6	1	2	3
427	1	3	2022-04-18	5								1	1	1	1	1	4	2	1	1	0	1	3	0	1	1	2	1	1	1	1	4	0	0	1	1	0	0						1	7	9	1	2
428	1	3	2022-04-18	5	1	44	2	3	2020	1	14	1	1	1	1	1	5	2	1	1	1	1	2	0	1	1	1	1	1	1	1	4	0	0	1	0	0	0						1	4	7	0		3
429	1	3	2022-04-18	6	3	14	1	2	2020	12	0	1	1	1	1	1	6	2	1	1	0	1	1	0	2	2	1	4	1	0	2	4	1	0	1	0	1	0						1	10	10	1	5	3
430	1	3	2022-04-18	6	3	12	2	4	2020	1	14	1	1	1	1	1	7	2	1	1	1	0	1	1	1	1	0	0	1	0	1	3	0	0	1	1	1	1	1	0	0	0	0	1	5	6	0		3
431	2	3	2022-04-11	6	1	66	1	6	2022	2	10	1	3	3	1	2	4	1	2	2	0	1	1	0	1	1	0	0	1	0	0	1	1	1	1	1	0	1	1	0	0	0	0	0	2	7	0		1
432	2	3	2022-04-12	13	1	49	1	2	2022	3	0	1	3	3	1	2	2	1	6	2	0	0	3	1	1	1	0	0	1	0	1	1	0	1	1	1	1	1	1	0	0	0	0	1	2	7	0		2
433	2	3	2022-04-13	1	1	22	2	2	2022	2	25	3	3	3	1	2	3	1	3	2	0	0	1	0	1	1	0	0	1	0	1	1	1	0	1	1	0	0						1	2	2	1	7	1
434	2	3	2022-04-13	7	3	17	1	2	2019	10	0	1	3	3	0	2	2	1	3	1	0	0	1	0	1	1	1	0	1	0	0	1	0	0	1	1	1	1	1	0	0	0	0	0	2	6	1	7	3
435	2	3	2022-04-13	4	1	23	2	5	2021	12	2	1	1	3	1	2	7	1	3	2	0	0	0	0	1	2	0	0	1	0	2	1	1	1	1	1	0	1	1	0	0	0	0	1	7	7	1	1	1
436	2	3	2022-04-14	8	1	43	2	10	2022	2	23	1	1	1	1	1	4	1	1	1	0	1	1	0	1	1	0	0	1	0	0	4	0	0	1	1	1	1	1	0	0	0	0	1	7	7	1	2	3
437	2	3	2022-04-14	4	1	51	2	8	2022	2	28	1	1	1	1	1	4	1	1	1	4	1	1	0	1	0	0	1	1	0	2	3	0	0	1	1	0	1	1	0	0	0	0	1	6	8	0		1
438	2	3	2022-04-14	5	1	66	2	4	2022	1	3	1	1	1	1	1	4	1	1	1	0	1	1	0	1	1	0	0	1	0	0	4	0	1	1	0	0	1	0	0	0	1	0	1	3	6	0		3
439	2	3	2022-04-14	4	3	14	2	5	2022	1	6	1	3	3	1	1	7	1	3	1	1	1	0	0	1	0	0	0	1	0	1	1	0	0	1	1	1	1	1	0	0	0	0	1	5	5	0		3
440	1	4	2022-04-04	4								1	2	1	1	1	4	1	4	1	0	0	1	0	1	0	1	0	1	0	0	2	0	0	1	1	0	0						1	7	7	1	2
441	1	4	2022-04-04	16	1	31	1	16	2022	3	15	3	1	1	1	2	4	1	1	2	0	0	1	0	1	0	0	0	1	1	1	2	0	0	1	1	0	0						0	1	7	1	2	2
442	1	4	2022-04-05	2	1	20	1	4	2021	1	12	1	6	1	1	1	1	1	4	1	0	0	0	0	0	0	0	0	1	0	0	1	0	0	1	1	1	0						1	2	5	1	2	3
443	1	4	2022-04-05	3	1	21	1	20	2021	11	15	1	1	1	1	1	2	1	6	1	0	0	1	0	1	0	0	0	1	0	0	2	0	0	1	1	1	1	1	0	0	0	0	1	4	7	1	2	1
444	1	4	2022-04-05	5	1	50	1	5	2019	10	0	1	1	1	1	1	8	2	4	1	0	1	1	0	1	0	0	0	1	1	1	4	0	0	1	1	0	0						1	5	9	1	2	3
445	1	4	2022-04-05	3	2	45	1	5	2022	2	28	2	1	1	1	1	6	1	1	1	0	0	1	0	1	0	1	0	1	0	0	2	0	1	1	0	0	1	1	0	0	0	0	1	4	5	0		2
446	1	4	2022-04-05	5	1	43	2	3	2022	3	14	1	1	1	1	2	5	2	4	1	0	0	2	0	1	0	2	2	1	1	1	4	0	0	1	1	1	0						1	7	9	1	5	3
447	1	4	2022-04-05	4	3	15	2	4	2021	7	0	1	1	1	1	2	5	1	4	1	0	0	1	0	1	0	0	0	1	1	0	3	1	1	1	1	0	1	1	0	0	0	0	1	2	6	0		2
448	1	4	2022-04-06	5	1	43	2	12	2021	10	15	1	1	1	1	2	5	1	4	1	1	1	1	0	1	0	0	0	1	0	1	4	0	0	1	1	1	1	1	0	0	0	0	1	4	9	0		2
449	1	4	2022-04-16	3	3	5	2	1	2021	10	0	1	3	3	1	1	2	1	6	1	0	0	1	0	1	0	0	0	1	0	0	1	0	0	1	0	1	1	1	0	0	0	0	1	3	3	0		1
450	1	4	2022-04-16	3	1	46	1	20	2021	11	0	1	3	3	1	2	2	1	6	1	1	0	1	0	1	0	0	0	1	0	0	2	0	0	1	1	0	1	1	0	0	0	0	0	1	6	0		1
451	1	4	2022-04-16	3	1	29	1	15	2020	2	2	1	6	3	1	2	4	1	5	1	0	0	0	0	1	0	0	0	1	0	0	1	0	0	1	0	0	1	1	0	0	0	0	1	7	7	0		1
452	1	4	2022-04-16	6	2	29	1	7	2021	0	0	1	3	3	1	2	4	1	4	1	0	1	1	0	1	0	0	0	1	0	0	3	0	0	1	1	1	1	1	0	0	0	0	1	5	7	1	2	1
453	1	4	2022-04-16	12								1	3	1	1	1	5	1	4	1	1	0	3	0	1	1	1	0	1	1	2	4	0	0	1	1	0	0						1	6	7	0
454	1	4	2022-04-16	2	2	30	2	15	2020	9	0	1	1	1	1	1	4	2	4	1	1	0	1	0	1	0	1	0	1	0	0	2	0	0	1	1	0	0						1	7	7	0		1
455	1	4	2022-04-17	3	1	47	1	1	2021	4	0	1	1	1	1	2	4	1	6	1	0	1	1	0	1	0	0	1	1	0	0	3	0	0	1	1	0	0						1	7	7	1	1	3
456	1	4	2022-04-17	3	1	56	2	10	2019	3	0	1	3	1	1	2	3	1	4	1	0	1	1	0	1	0	0	0	1	0	1	3	0	0	1	1	1	0						1	3	6	1	2	1
457	1	4	2022-04-17	6								1	1	1	1	1	4	1	1	1	0	0	1	0	1	0	0	0	1	0	1	2	0	0	1	1	1	0						1	7	7	1	5
458	1	4	2022-04-17	1	1	48	1	10	2020	2	0	1	3	1	1	1	2	1	4	1	0	0	1	0	1	0	0	0	1	0	0	0	0	0	1	1	1	1	1	0	0	0	0	1	3	3	0		1
459	1	4	2022-04-22	6	7	23	2	2	2021	1	0	1	3	1	1	1	5	2	4	1	0	1	0	0	1	0	0	0	1	0	1	4	1	0	1	1	0	1	1	0	0	0	0	1	7	8	0		1
460	1	4	2022-04-22	4	1	23	1	20	2021	11	0	1	3	3	0	2	4	0		1	0	0	1	0	1	0	1	0	1	0	1	1	0	0	1	0	0	0						1	6	7	0		2
461	1	4	2022-04-22	2	1	63	1	2	2019	11	0	1	1	3	1	1	4	1	5	1	0	0	1	0	1	0	0	0	1	0	0	1	0	0	1	1	1	0						1	3	3	0		1
462	1	4	2022-04-22	5	1	27	1	3	2020	12	0	2	3	1	1	1	3	1	4	1	0	1	1	0	1	0	0	0	1	0	1	2	0	0	1	0	1	1	1	0	0	0	0	1	7	7	0		3
463	1	4	2022-04-22	5	1	33	1	4	2021	2	0	3	6	1	1	1	3	1	5	1	0	0	0	0	1	0	0	0	1	0	0	1	0	0	1	1	1	1	1	0	0	0	0	1	3	3	0		1
464	1	4	2022-04-22	4	1	53	2	25	2019	3	0	1	3	1	1	1	4	1	5	1	0	0	1	0	1	0	0	0	1	0	0	1	0	0	1	1	1	0						1	3		0		2
465	1	4	2022-04-22	4	1	44	1	15	2021	3	0	1	3	1	1	1	4	1	4	1	0	0	1	0	1	0	0	0	1	0	0	3	0	0	1	1	0	1	1	0	0	0	0	1	4	7	0		2
466	1	4	2022-04-23	4	2	38	2		2020	2	0	1	1	1	1	1	4	1	4	1	0	0	1	1	1	1	0	0	1	1	1	2	0	0	1	1	0	1	1	0	0	0	0	1	7	7	0		1
467	1	4	2022-04-23	2	1	29	2	2	2019	3	15	1	3	3	1	2	4	1	4	1	0	0	1	0	1	0	0	0	1	0	0	1	0	0	1	0	0	1	1	0	0	0	0	1	6	6	1	2	1
468	1	4	2022-04-23	6	1	32	2	2	2022	2	0	1	3	1	1	2	1	0		1	1	0	0	0	1	0	0	0	1	0	0	1	0	0	1	1	1	1	1	0	0	0	0	0	1	6	1	2	2
469	1	4	2022-04-23	2	1	30	1	1	2019	6	0	1	3	1	1	2	4	1	4	1	1	0	1	0	1	0	1	1	1	0	1	2	0	0	1	1	0	0						1	10	10	1	5	3
470	1	4	2022-04-23	4	1	44	2	4	2021	10	19	1	3	1	1	1	3	1	1	1	1	1	1	0	1	1	1	0	1	0	0	3	0	0	1	1	0	1	1	0	0	0	0	1	4	6	0		3
471	1	4	2022-04-23	3	1	58	1	3	2022	2	0	1	3	2	1	2	3	1	4	1	0	1	1	0	1	0	0	0	1	0	0	2	0	0	1	0	0	1	1	0	0	0	0	1	2		0		1
472	1	4	2022-04-23	6	1	40	1	5	2021	11	10	2	9	3	1	2	4	1	4	1	0	0	1	0	1	0	0	0	1	0	0	3	0	0	1	1	1	1	1	0	0	0	0	1	2	6	0		1
473	1	4	2022-04-24	3	1	73	1	2	2020	3	0	1	3	3	1	1	5	2	6	1	1	0	1	0	1	0	0	0	1	0	0	3	0	0	1	1	0	0						0	1	1	0		1
474	1	4	2022-04-24	4	3	17	2	3	2019	4	0	1	3	2	1	1	4	1	4	1	1	0	1	0	1	0	1	0	1	0	0	2	0	1	1	1	0	1	1	0	0	0	0	0	2	3	0		1
475	1	4	2022-04-24	5	7	26	2		2020	1	0	3	3	2	1	2	4	1	6	1	0	1	1	0	1	0	0	0	1	0	1	3	0	0	1	1	0	1	1	0	0	0	0	1	7	7	0		1
476	1	4	2022-04-24	5	3	17	1	6	2021	2	0	2	3	2	1	1	5	1	4	1	0	0	1	0	2	0	0	0	1	0	1	3	0	0	1	0	0	1	1	0	0	0	0	1	4	7	1	3	1
477	1	4	2022-04-24	3	1	37	2	30	2019	11	0	1	3	2	1	1	4	1	5	1	1	0	1	1	1	0	0	0	1	0	1	2	0	0	1	1	0	0						1	5	5	1	1	1
478	1	4	2022-04-24	5	3	5	2	1	2021	6	0	1	3	1	1	2	4	1	1	1	1	0	1	0	1	0	0	0	1	0	1	2	0	0	1	0	0	1	1	0	0	0	0	1	2	4	0		1
479	2	4	2022-05-05	4	2	24	1		2022	3	2	1	2	3	1	2	4	1	5	1	0	0	1	0	1	0	0	0	1	0	0	1	0	0	1	1	1	1	1	0	0	0	0	1	7	7	0		1
480	2	4	2022-05-05	4								1	2	3	1	2	4	1	5	1	0	0	1	0	1	0	0	0	1	0	0	1	0	0	1	1	1	1	1	0	0	0	0	1	7	7	0
481	2	4	2022-05-05	4								1	1	1	1	2	5	1	4	1	1	1	4	0	1	1	1	0	1	0	0	4	0	0	1	1	1	0						1	2	3	0
482	2	4	2022-05-05	8								3	3	3	0	2	4	1	5	1	0	0	0	0	0	0	0	0	0	0	0	0	0	1	1	1	1	1	1	0	0	0	0	1	5	5	0
483	2	4	2022-04-18	5	1	26	1	5	2022	3	0	1	3	1	1	1	4	1	5	1	0	1	1	0	1	0	0	0	1	0	0	3	0	0	1	1	1	1	1	0	0	0	0	1	5	5	0		1
484	2	4	2022-04-18	3	3	48	1	4	2022	3	10	1	3	1	1	1	6	1	4	1	1	0	1	0	1	0	0	1	1	0	0	3	0	1	1	1	1	0						1	10	10	1	5	2
485	2	4	2022-04-18	7	1	55	2	4	2022	3	0	1	3	3	1	1	4	0		2	1	0	1	1	1	0	0	0	1	0	0	1	0	0	1	1	1	1	1	0	0	0	0	1	2	4	0		1
486	2	4	2022-04-18	2	1	84	2	2	2022	3	0	1	3	3	1	1	4	0		2	0	0	0	0	0	0	0	0	1	0	0	0	0	0	1	1	1	0						0	1	2	0		2
487	2	4	2022-04-18	5	8	8	2	6	2020	7	0	2	3	1	1	1	4	1	4	1	0	0	1	0	1	0	0	0	1	0	2	4	0	0	1	1	1	1	1	0	0	0	0	1	7	7	0		1
488	2	4	2022-04-19	7	1	29	1	2	2019	6	0	1	3	1	1	2	4	1	4	1	1	1	1	1	1	0	0	0	1	1	1	2	0	0	1	1	1	1	1	0	0	0	0	1	7	7	0		1
489	2	4	2022-04-19	3	1	24	1	6	2022	3	5	1	1	1	1	2	5	2	4	1	1	1	1	0	1	0	1	2	1	0	1	3	0	0	1	1	1	0						1	9	10	1	2	3
490	2	4	2022-04-19	6	1	66	2	20	2022	3	20	1	3	1	1	1	4	1	4	1	1	0	1	0	1	0	0	1	1	0	1	3	0	0	1	1	0	1	1	0	0	0	0	0	2	7	1	2	1
491	2	4	2022-04-19	5	1	48	1	10	2022	2	3	1	1	1	1	2	7	2	4	1	0	1	1	0	1	0	0	1	1	0	0	3	0	0	1	1	0	0						1	9	9	0		2
492	2	4	2022-04-19	4	3	14	2	5	2019	12	29	1	3	1	1	1	4	1	4	1	0	0	1	0	1	0	0	0	1	0	1	2	0	0	1	1	1	1	1	0	0	0	0	1	7	7	1	2	3
493	2	4	2022-04-19	4	3	12	2	2	2021	11	0	1	3	3	1	2	5	1	4	1	0	1	1	0	1	1	0	0	1	0	0	2	1	1	1	0	1	1	1	0	0	0	0	1	2	4	0		1
494	2	4	2022-04-20	2	6	97	1	1	2021	9	0	1	3	1	1	1	3	1	4	1	0	0	1	0	0	2	0	0	1	0	0	1	0	0	1	0	1	0						1	2	2	0		1
495	2	4	2022-04-20	3	1	46	1	4	2021	12	20	1	3	1	1	1	4	1	4	1	0	0	1	0	1	1	0	0	1	0	1	3	0	0	1	1	1	1	1	0	0	0	0	1	6	8	0		3
496	2	4	2022-04-20	1	1	68	2	2	2019	3	0	3	3	1	1	1	4	1	6	1	0	0	0	0	1	0	0	0	1	0	0	0	0	0	1	1	1	0						0	1	1	0		1
497	2	4	2022-04-20	3	2	24	2		2020	0	0	3	1	1	1	2	6	1	2	1	0	1	1	0	1	1	0	0	1	0	0	1	0	0	1	0	0	0						1	7	7	0		1
498	2	4	2022-04-20	4	2	37	1		2021	8	0	1	6	3	1	2	2	0		1	1	0	0	0	1	0	0	0	1	0	1	1	0	0	0	0	0	1	1	0	0	0	0	1	5	5	1	2	1
499	2	4	2022-04-20	4	2	34	2	20	2020	11	17	1	3	1	1	1	4	2	4	1	0	1	1	0	1	0	1	0	1	0	0	3	0	0	1	1	1	0						1	7	9	0		1
500	2	4	2022-04-20	2	2	67	2		2020	2	0	1	1	1	1	1	5	2	4	1	0	0	2	0	1	1	1	0	1	0	1	0	0	0	1	1	1	0						1	3	2	0		1
501	2	4	2022-04-20	2	1	26	1	10	2022	3	15	3	2	1	1	1	3	1	4	1	0	0	1	0	1	0	0	0	1	0	1	1	0	0	1	1	1	1	1	0	0	0	0	1	7	7	0		3
502	2	4	2022-04-20	3								1	3	1	1	1	4	1	4	2	1	0	1	0	1	0	1	0	1	0	0	1	0	0	1	1	1	1	1	0	0	0	0	1	2	4	0
503	2	4	2022-04-25	4	1	44	2	20	2022	2	21	1	3	3	1	2	4	1	4	2	0	1	1	0	1	0	1	0	1	0	1	3	0	1	1	1	1	1	1	0	0	0	0	1	7	7	1	5	1
504	2	4	2022-04-26	4	1	37	2	10	2022	3	29	1	1	1	1	1	4	1	4	1	0	1	1	0	1	0	0	1	1	0	1	2	0	1	1	1	1	1	1	0	0	0	0	1	7	7	0		3
505	2	4	2022-04-26	1	1	30	2	5	2022	3	29	3	1	1	1	1	2	1	4	1	0	1	1	0	0	1	1	0	1	0	0	1	0	0	1	1	1	1	1	0	0	0	0	1	7	7	0		3
506	2	4	2022-04-26	6	1	48	1	3	2022	2	1	1	1	3	1	1	4	1	5	2	0	0	0	0	1	0	0	0	1	1	1	4	0	0	1	0	1	1	1	0	0	0	0	1	4	7	0		1
507	2	4	2022-04-26	2	1	43	2	10	2022	3	24	1	3	3	1	2	4	1	4	2	0	0	1	0	1	0	0	0	1	0	1	2	1	1	1	1	1	0						1	7	9	0		3
508	2	4	2022-04-27	3								1	2	3	0	2	6	1	4	2	0	0	1	0	1	0	0	0	1	0	0	3	0	1	1	1	1	1	1	0	0	0	0	1	2	7	0
509	2	4	2022-04-27	2								1	3	1	1	2	4	0		2	0	0	1	0	1	0	0	0	1	0	0	1	0	0	1	1	1	0						1	2	6	0
510	2	4	2022-04-27	4	1	59	1	6	2022	2	15	1	1	3	0	2	4	1	4	2	0	0	0	0	1	1	1	0	1	0	0	1	1	1	1	1	0	0						0	2	4	0		1
511	2	4	2022-04-27	2	1	53	1	33	2022	3	21	1	3	1	0	2	4	0		1	0	0	1	0	1	0	0	0	1	0	1	2	0	1	1	1	1	1	1	0	0	0	0	1	4	7	0		1
512	2	4	2022-04-28	3	1	48	2	30	2022	2	25	1	3	1	1	2	5	1	5	1	0	1	1	0	1	1	0	0	1	1	1	3	0	0	1	1	0	1	1	0	0	0	0	1	5	5	1	3	3
513	2	4	2022-04-28	5								1	1	2	1	1	5	1	4	1	0	1	2	1	1	1	0	0	1	0	0	4	0	1	1	1	1	0						1	7	7	1	1
514	2	4	2022-04-28	2	1	18	1	15	2022	2	0	1	3	3	0	2	1	1	5	2	0	1	1	0	1	0	0	0	1	0	1	0	0	0	1	1	1	0						1	7	7	0		1
515	2	4	2022-04-28	2	3	23	2	3	2022	3	0	1	3	3	0	2	1	0		2	0	0	1	0	1	0	0	0	1	0	0	1	0	0	1	1	1	0						1	4	5	0		1
516	2	4	2022-04-28	2	1	65	2	40	2022	2	15	1	1	3	1	2	4	2	4	2	0	1	1	0	1	0	0	0	1	1	1	1	1	1	1	1	1	0						1	3	7	1	5	1
517	2	4	2022-04-28	2	1	63	1		2022	3	0	1	1	3	0	2	6	2	4	2	0	1	1	0	1	0	0	0	1	1	1	1	1	1	1	1	0	0						1	7	7	1	5	1
518	2	4	2022-05-05	4								1	3	3	1	2	5	1	4	1	0	1	1	0	1	0	0	0	1	0	1	2	0	0	1	1	1	1	1	0	0	0	0	1	9	9	1	2
519	1	4	2022-04-04	3	2	34	1		2020	7	20	1	1	1	1		5	1	4	1	1	1	2	0	1	0	2	0	1	1	1	3	0	1	1	1	0	0						1	6	6	0		2
520	1	4	2022-04-04	4	1	33	1		2020	12	26	1	6	1	1	1	4	1	5	1	0	0	1	0	1	0	0	0	1	0	0	2	0	1	1	1	0	0						1	7	7	0		1
521	1	4	2022-04-04	5	2	26	1		2021	12	28	1	6	3	1	1	4	1	5	1	0	0	1	0	1	1	0	0	1	0	0	1	0	0	1	1	0	1	1	0	0	0	0	1	4	5	1	2	1
522	1	4	2022-04-04	2	1	52	1		2022	3	10	1	6	3	1	2	3	1	5	3	1	0	0	1	1	0	0	0	1	0	0	0	0	0	1	1	0	0						0	1	1	0		1
523	1	4	2022-04-04	2	6	58	1		2022	3	0	3	6	3	1		2	1		1	0	0	1	0	1	0	0	0	1	0	0	1	0	0	1	1	1	1	0	1	0	0	0	1	6	6	0		1
524	1	4	2022-04-04	5	7	50	1		2019	7	0	1	1	1	1	2	3	1	2	1	0	0	1	0	1	0	0	0	1	0	0	2	0	0	1	1	1	0						1	6	7	0		1
525	1	4	2022-04-05	4	1	33	1		2019	12	0	1	6	1	1	1	2	1	1	1	0	0	0	0	0	0	0	0	1	0	0	0	0	1	1	1	1	1	1	0	0	0	0	1	4	7	0		3
526	1	4	2022-04-05	7	5	3	2		2021	0	2	1	1	1	1	2	2	1	4	1	1	0	1	1	1	1	1	0	1	0	0	3	0	0	1	1	0	1	1	0	0	0	0	0	2	6	0		1
527	1	4	2022-04-05	4	3	40	2		2021	6	15	1	1	1	1	2	4	1	4	1	1	0	1	0	1	0	0	0	1	0	2	1	0	0	1	1	1	1	0	0	0	1	0	0	1	9	0		1
528	1	4	2022-04-05	3	1	29	2		2021	0	0	1	6	3	1	2	2	1	6	1	0	0	1	0	1	0	0	0	1	1	0	2	0	0	1	1	0	1	1	0	0	0	0	1	6	7	0		3
529	1	4	2022-04-05	5								1	6	1	1	2	4	1	4	1	0	0	1	0	1	0	1	0	1	0	0	1	0	0	1	1	0	1	0	0	0	0	1	0	2	7	1	7
530	1	4	2022-04-05	8	1	31	1		2020	5	0	1	3	1	0	2	5	0		1	0	0	1	0	0	0	0	0	1	0	0	3	0	0	0	1	0	1	1	0	0	0	0	1	6	7	0		3
531	1	4	2022-04-05	3	1	33	1		2020	2	0	2	6	1	1	2	4	1	4	1	0	1	1	0	1	1	1	0	1	0	1	3	0	1	1	0	0	1	1	0	0	0	0	1	6	6	0		2
532	1	4	2022-04-16	2	1	24	1		2021	6	0	1	1	2	1	1	3	1	6	1	0	0	1	0	1	0	0	0	1	0	0	1	0	0	1	1	1	1	1	0	0	0	0	1	7	7	0		3
533	1	4	2022-04-16	5	3	19	2		2019	9	30	1	3	3	1	1	3	1	6	1	1	0	0	0	1	0	0	0	1	0	1	3	0	0	1	1	1	1	1	0	0	0	0	1	4	6	1	3	1
534	1	4	2022-04-16	5	1	45	2		2019	4	0	1	3	3	1	1	4	1	4	1	0	1	1	0	1	0	0	0	1	0	0	2	0	1	1	1	1	1	1	0	0	0	0	1	4	5	1	3	1
535	1	4	2022-04-16	1	1	23	2		2020	9	0	1	3	1	1	1	5	1	4	1	0	1	1	0	1	0	0	0	1	0	1	1	0	0	1	1	1	0						1	7	7	1	3	3
536	1	4	2022-04-16	6								3	6	1	1	1	2	1	5	1	0	1	0	0	1	0	0	0	1	0	0	1	0	0	1	1	1	1	1	0	0	0	0	0	3	4	0
537	1	4	2022-04-16	2	1	54	1		2019	2	0	2	6	1	1	1	1	1	4	1	0	1	1	0	1	0	0	0	1	0	0	1	0	0	1	1	1	1	0	1	0	0	0	1	4	5	0		1
538	1	4	2022-04-17	1	1	54	2		2019	5	0	1	3	3	1	1	1	1	6	1	0	0	1	1	1	0	0	0	1	0	0	1	0	0	1	1	0	0						0	1	1	1	3	3
539	1	4	2022-04-17	4	1	27	2		2021	2	0	1	1	1	1	1	4	1	4	1	0	0	1	0	1	0	0	0	1	0	1	4	0	0	1	1	1	0						1	7	7	0		1
540	1	4	2022-04-17	2	1	52	2		2020	11	0	1	1	1	1	1	5	1	4	1	0	0	2	0	1	0	1	0	1	1	1	2	0	0	1	0	1	0						1	4	4	1	1	3
541	1	4	2022-04-17	2	1	51	2		2020	11	0	1	1	1	1	2	5	2	4	1	0	0	2	0	1	0	1	0	1	1	1	2	0	0	1	1	1	0						1	3	4	1	1	3
542	1	4	2022-04-18	2	1	28	2		2022	3	0	1	3	3	1	1	3	1	4	1	1	1	1	1	1	0	1	1	1	1	0	3	0	1	1	1	1	0						1	8	8	1	3	3
543	1	4	2022-04-22	2	1	27	1		2019	2	0	1	3	1	1	1	3	1	4	1	1	1	1	0	1	0	0	0	1	1	0	1	0	0	1	1	1	1	1	0	0	0	0	1	7	7	0		1
544	1	4	2022-04-22	2	1	50	1		2020	0	0	3	1	1	0	2	5	2	4	1	1	0	1	1	1	0	0	0	1	0	0	1	0	0	1	1	1	1	1	0	0	0	0	1	4	5	0		1
545	1	4	2022-04-22	6	1	41	2		2021	8	0	1	3	2	1	2	6	1	6	2	0	0	1	0	1	0	0	0	1	0	1	0	0	0	1	1	1	1	1	0	0	0	0	1	4	4	0		1
546	1	4	2022-04-22	1	1	35	2		2021	8	0	1	6	1	0	2	3	1	2	1	0	1	1	0	1	0	0	0	1	0	1	1	0	1	1	1		0						1	6	6	1	1	1
547	1	4	2022-04-22	15	1	58	2		2021	10	12	3	6	2	0	2	2	0		1	0	1	0	0	1	1	0	0	1	0	0	1	0	0	1	1	1	1	1	0	0	0	0	1	4	7	1	3	2
548	1	4	2022-04-22	4	1	41	1		2019	12	0	1	1	1	1	1	5	1	4	1	1	0	1	0	1	0	0	0	1	0	0	2	0	0	1	1	1	1	1	0	0	0	0	1	5	5	0		1
549	1	4	2022-04-23	2	1	41	1		2021	2	0	1	1	3	1	2	5	2	4	1	0	0	1	0	1	0	0	0	1	0	1	2	0	0	1	0	1	1	1	0	0	0	0	1	4	4	0		3
550	1	4	2022-04-23	9	1	42	2		2022	2	15	1	3	1	1	2	2	1	4	1	1	0	1	0	1	0	0	0	1	0	1	2	0	0	1	1	0	1	1	0	0	0	0	1	5	5	1	3	2
551	1	4	2022-04-23	2	1	18	1		2021	7	0	1	3	2	0	2	1	0		1	1	0	0	0	1	0	0	0	1	0	1	2	0	0	1	0	0	0						1	4	7	1	2	1
552	1	4	2022-04-23	6	1	36	1		2021	0	0	1	3	3	1	2	5	0		1	0	0	1	0	1	0	0	0	1	0	1	0	0	0	1	1	0	1	1	0	0	0	0	0	1	6	0		3
553	1	4	2022-04-23	5	1	44	2		2021	8	0	1	3	1	1	2	6	1	4	1	1	1	1	1	1	0	0	0	1	0	1	4	0	0	1	1	1	1	1	0	0	0	0	1	4	7	0		2
554	1	4	2022-04-23	3	1	39	2		2021	12	0	1	3	2	1	2	1	1	3	1	1	1	1	1	1	0	0	0	1	0	1	3	0	0	1	1	1	1	1	0	0	0	0	1	3	6	1	3	1
555	1	4	2022-04-23	4	1	39	1		2021	12	15	2	6	3	1	2	4	1	6	1	0	0	0	0	1	0	0	0	1	0	0	2	0	0	1	1	1	1	1	0	0	0	0	0	1	4	1	2	1
556	1	4	2022-04-23	7	7	16	1		2021	2	0	1	9	3	1	2	5	1	6	1	1	1	1	1	1	0	0	0	1	2	1	3	0	1	1	1	1	1	1	0	0	0	0	1	6	6	0		1
557	1	4	2022-04-24	3	1	42	1		2021	4	0	1	3	3	1	1	5	1	6	1	0	0	1	0	1	0	0	0	1	0	0	2	0	0	1	1	0	0						1	1	6	1	1	1
558	1	4	2022-04-24	5	3	18	1		2021	0	0	1	6	3	1	1	5	1	6	2	0	0	1	0	1	0	1	0	1	0	0	4	0	0	1	1	0	1	1	0	0	0	0	1	3	7	0		3
559	1	4	2022-04-24	4	3	26	1		2022	3	27	1	3	1	1	1	5	1	6	1	0	0	0	0	1	0	0	0	1	0	0	3	0	0	1	1	0	1	1	0	0	0	0	1	5	7	0		1
560	1	4	2022-04-24	3	1	82	1		2022	3	0	1	3	1	1	1	4	1	6	1	0	0	1	0	1	0	0	0	1	0	0	1	0	0	1	1	1	0						1	2	2	1	3	1
561	1	4	2022-04-24	5								1	6	1	1	1	3	1		1	0	0	0	0	0	0	0	0	0	0	0	0	0	0	1	0	0	0						1	6	6	0
562	1	4	2022-04-24	3	1	67	1		2019	7	1	1	3	1	1	1	5	2	4	1	0	0	0	0	1	0	0	0	0	0	0	1	0	0	1	1	1	0						0	1	7	0		1
563	1	4	2022-04-28	6								1	3	3	0	2	6	0		2	1	1	1	0	2	0	0	0	1	0	2	3	1	1	1	1	1	1	1	0	0	0	0	1	3	7	0
564	2	4	2022-05-05	1								1	3	1	0	2	4	1	4	1	0	1	0	0	1	0	0	0	1	0	1	1	0	0	1	1	1	0						1	8	8	1	5
565	2	4	2022-05-05	10								1	1	1	1	1	6	2	4	1	1	1	2	0	1	1	1	0	1	1	1	3	0	0	1	1	1	0						1	3	7	0
566	2	4	2022-05-05	4								1	3	1	1	1	4	1	5	1	1	1	0	0	1	0	0	0	1	0	0	2	0	0	1	1	1	1	1	0	0	0	0	1	4	5	0
567	2	4	2022-05-05	2								1	1	1	1	2	4	1	4	1	0	0	1	0	1	0	0	0	1	1	1	2	0	0	1	1	1	0						0	1	7	0
568	2	4	2022-05-05	7								1	1	1	1	1	5	1	2	1	0	0	1	0	1	1	0	1	1	0	1	3	0	0	1	1	1	0						1	6	7	0
569	2	4	2022-05-05	10								1	2	1	1	2	7	1	4	1	1	1	1	0	1	0	0	0	1	0	0	2	0	0	1	1	1	1	1	1	0	0	0	1	6	9	1	2
570	2	4	2022-05-05	3								1	3	3	0	2	5	1	4	1	0	0	1	0	1	0	0	0	1	0	1	2	0	0	1	1	1	0						1	3	7	0
571	2	4	2022-04-18	4	1	39	2		2022	3	0	1	3	1	1	1	4	1	4	1	1	1	1	1	1	0	1	0	1	0	0	3	0	1	0	1	1	0						1	7	7	1	5	3
572	2	4	2022-04-18	4	1	29	1		2022	3	0	1	3	1	1	1	4	1	4	1	1	1	1	1	1	0	0	0	1	0	0	3	0	1	0	1	1	0						1	7	7	0		3
573	2	4	2022-04-18	9	1	38	1		2021	10	0	1	3	3	0	2	6	0		3	1	0	1	0	0	1	0	0	1	0	1	1	1	1	1	1	0	1	1	0	0	0	0	1	4	5	0		1
574	2	4	2022-04-18	6	3	14	1		2020	0	0	1	3	1	1	1	7	1	5	1	0	0	1	1	0	1	0	0	1	0	1	0	1	1	1	1	1	1	1	0	0	0	0	1	2	5	0		1
575	2	4	2022-04-18	3	3	7	2		2021	2	0	1	3	3	0	2	4	0		2	0	0	1	0	1	0	0	0	0	0	0	0	0	1	1	0	0	1	1	0	0	0	0	1	3	3	1	3	1
576	2	4	2022-04-19	5								1	6	1	1	2	2	1	4	1	0	0	1	0	1	0	0	0	1	0	0	2	0	0	1	1	1	0						1	7	7	0
577	2	4	2022-04-19	8								1	3	1	0	2	5	2	3	1	1	1	1	0	1	1	0	1	1	0	2	4	1	1	1	1	0	0						1	7	7	1	2
578	2	4	2022-04-19	3								1	3	3	0	2	4	0		1	0	0	1	0	1	0	0	0	1	0	0	2	0	0	0	1	1	0						1	6	6	1	2
579	2	4	2022-04-19	4								1	3	1	0	2	4	1	3	1	1	0	1	0	1	0	0	0	1	0	1	1	0	0	1	1	1	1	1	0	0	0	0	1	6	6	0
580	2	4	2022-04-19	6	3	12	1		2021	4	0	1	6	1	1	2	5	0		1	0	0	1	0	1	0	0	0	1	0	0	3	0	0	1	1	0	1	1	0	0	0	0	1	4	5	0		1
581	2	4	2022-04-19	3	1	24	1		2021	10	0	1	3	1	1	2	1	0		1	0	0	1	1	1	0	0	0	1	0	0	0	0	0	1	1	1	1	1	0	0	0	0	1	4	4	0		1
582	2	4	2022-04-19	8	5	2	1		2021	4	8	1	3	1	0	2	3	0		1	0	0	0	0	1	0	0	0	0	0	0	0	0	1	1	1	1	1	1	0	0	0	0	0	1	6	0		1
583	2	4	2022-04-20	3	1	37	1		2022	2	16	3	6	1	1	2	4	1	4	1	1	1	1	1	1	0	0	0	1	0	0	1	0	0	1	1	1	1	1	0	0	0	0	1	4	5	0		1
584	2	4	2022-04-20	2	1	73	1		2020	5	0	1	3	1	1	1	4	0		1	0	0	0	0	1	0	0	0	1	0	0	0	0	0	1	1	1	0						1	2	4	0		1
585	2	4	2022-04-20	1	1	46	1		2020	0	0	1	6	1	1	2	2	1	4	1	0	0	1	0	1	0	0	0	1	0	0	1	0	0	1	1	1	1	1	0	0	0	0	0	3	3	0		1
586	2	4	2022-04-20	7	1	42	2		2021	10	1	1	3	1	1	1	6	1	4	1	1	1	1	0	0	0	0	0	1	0	1	3	0	1	0	1	1	1	1	0	0	0	0	0	1	6	0		1
587	2	4	2022-04-20	1	1	70	2		2019	7	0	1	1	1	1	1	4	2	2	1	1	1	1	0	1	1	1	0	1	0	1	1	1	1	1	1	1	0						1	3	3	1	3	3
588	2	4	2022-04-20	5	1	31	2		2022	3	0	3	6	1	1	1	3	0		1	1	0	0	0	1	0	0	0	0	0	0	0	0	0	1	0	1	0						1	3	4	1	3	2
589	2	4	2022-04-20	5	1	43	2		2021	0	0	1	1	1	1	2	4	2	1	1	0	1	1	0	1	1	0	0	1	0	1	3	0	0	1	1	1	1	1	0	0	0	0	1	4	7	1	3	3
590	2	4	2022-04-20	2	1	26	2		2021	10	0	3	6	1	1	1	1	1	4	1	0	1	1	0	1	0	0	0	1	1	0	2	0	0	1	1	0	0						1	7	7	1	3	3
591	2	4	2022-04-26	3								1	1	1	1	1	5	2	4	1	0	1	1	0	1	0	0	1	1	0	2	1	1	0	1	1	1	0						1	7	9	1	3
592	2	4	2022-04-26	3	1	46	1		2022	3	24	1	1	1	1	1	5	0		1	0	0	1	0	1	0	0	0	1	0	1	0	0	0	1	1	1	1	1	0	0	0	0	1	2	7	1	2	1
593	2	4	2022-04-26	9								1	3	3	0	2	3	1	5	2	1	1	1	1	1	0	0	0	1	0	1	2	1	1	1	1	1	1	1	0	0	0	0	1	3	6	0
594	2	4	2022-04-26	10	1	68	2		2022	3	24	1	1	3	0	2	7	3	4	2	0	1	2	0	1	1	0	2	1	0	4	4	1	1	1	1	1	0						0	2	9	0		2
595	2	4	2022-04-27	3								1	3	3	0	2	5	0		2	0	0	1	0	1	1	0	0	1	0	0	2	1	1	1	1	1	1	1	0	0	0	0	0	1	7	0
596	2	4	2022-04-27	3	1	24	2		2022	3	27	1	1	3	0	2	5	1	4	2	0	0	1	0	1	0	0	0	1	1	0	2	0	0	1	1	1	0						1	7	7	0		1
597	2	4	2022-04-27	4	2	59	1		2022	3	0	1	2	3	0	2	6	1	4	1	0	0	0	0	1	0	1	0	1	0	0	1	1	0	1	1	1	0						1	2	4	0		1
598	2	4	2022-04-28	5								1	3	3	0	2	5	1	4	1	0	1	0	0	1	0	0	0	1	0	0	3	0	0	1	1	1	1	1	0	0	0	0	1	5	5	1	1
599	1	4	2022-04-04	3	5	7	2	2	2019	2	0	1	1	1	1	1	4	1	4	1	0	0	1	0	1	0	1	0	1	0	0	2	0	0	1	1	1	0						1	2	5	1	3	1
600	1	4	2022-04-04	2	1	25	2	12	2022	3	5	1	1	2	1	2	4	1	4	1	1	0	1	0	1	0	0	1	1	0	1	2	0	0	1	1	1	1	1	0	0	0	0	1	6	7	0		1
601	1	4	2022-04-04	4	3	17	2	3	2019	1	0	1	1	1	1	2	5	1	3	1	1	0	1	0	1	0	1	0	1	0	0	4	0	0	1	0	1	1	1	0	0	0	0	1	5	7	0		3
602	1	4	2022-04-05	6	1	56	1	15	2021	9	0	1	2	1	1	2	3	1	4	3	1	0	1	0	1	0	0	0	1	0	0	1	0	0	1	1	0	1	0	1	0	1	0	0	2	6	0		2
603	1	4	2022-04-05	2	1	29	2	3	2022	3	9	1	3	1	1	1	7	1	1	1	2	1	1	0	1	0	0	0	1	0	1	2	0	0	1	1	0	0						1	6	7	0		3
604	1	4	2022-04-05	6	1	20	1	3	2021	11	23	1	1	1	0	2	7	2	2	1	0	1	1	0	1	0	1	0	1	0	2	4	0	0	1	1	1	0						1	7	7	0		3
605	1	4	2022-04-05	2	1	69	2	21	2021	0	0	1	2	1	1	1	5	1	4	3	0	0	1	0	1	0	0	0	1	0	0	2	0	0	1	1	0	0						0	2	2	0		1
606	1	4	2022-04-06	3	1	25	2	20	2021	3	14	2	1	1	1	1	6	1	1	1	0	1	1	0	1	0	0	2	1	0	1	2	0	0	1	1	1	1	1	0	0	0	0	1	9	9	1	5	1
607	1	4	2022-04-16	7	5	17	2	2	2021	7	0	1	6	3	1	2	5	0		1	1	0	1	0	2	0	0	0	1	0	0	2	0	0	1	0	0	1	1	0	0	0	0	0	2	7	0		1
608	1	4	2022-04-16	3	1	45	2		2021	10	0	3	6	1	0	1	3	1	1	1	0	0	1	0	1	1	1	0	1	0	1	3	0	0	1	1	1	0						1	3	6	0		3
609	1	4	2022-04-16	5	3	1	2	1	2021	11	2	1	6	3	1	2	4	1	5	1	2	0	1	0	1	0	0	0	1	0	0	2	0	0	1	1	0	1	1	0	0	0	0	1	6	6	0		1
610	1	4	2022-04-16	3	3	21	2	13	2019	1	0	1	3	3	1	2	4	1	4	1	0	1	1	0	1	0	0	0	1	0	1	2	0	0	1	1	0	0						1	8	8	1	1	3
611	1	4	2022-04-16	2	1	58	2	1	2020	0	0	1	1	1	1	1	4	1	2	1	0	0	1	0	1	0	1	0	1	0	0	1	0	0	1	1	1	0						1	7	7	0		3
612	1	4	2022-04-16	7	2	19	1	3	2021	4	0	1	3	3	1	2	4	1	4	1	0	0	2	0	1	0	0	0	1	0	1	4	0	0	1	1	1	0						1	6	7	1	3	2
613	1	4	2022-04-16	4	3	38	2	3	2021	11	0	1	6	1	1	2	5	1	4	1	0	0	1	0	1	0	0	0	1	0	0	2	0	0	1	1	0	0						1	4	6	1	1	2
614	1	4	2022-04-16	6	3	16	1	2	2019	1	0	1	2	1	1	2	6	1	4	1	0	0	1	0	1	0	0	0	1	0	0	3	0	0	1	1	1	1	1	0	0	0	0	1	8	8	0		1
615	1	4	2022-04-16	3	1	22	2	20	2022	2	0	1	2	1	1	2	4	1	1	1	0	1	1	0	1	0	0	0	1	0	0	2	0	0	1	1	0	1	1	0	0	0	0	1	4	4	1	3	1
616	1	4	2022-04-16	5	3	28	2	3	2019	1	0	1	2	1	1	2	5	1	1	1	0	1	1	0	1	0	1	1	1	0	1	3	0	0	1	1	1	1	0	0	0	1	0	1	9	9	0		2
617	1	4	2022-04-22	5	2	32	2	8	2019	8	0	1	1	1	1	2	5	1	4	1	0	1	1	0	1	0	0	0	1	1	1	4	0	1	1	1	1	1	1	0	0	0	0	1	7	6	0		3
618	1	4	2022-04-22	7	2	56	2	2	2019	1	0	1	6	1	0	2	4	1	4	1	0	0	1	0	1	0	0	0	1	0	0	1	0	0	1	1	1	1	1	0	0	0	0	0	3	6	0		3
619	1	4	2022-04-22	4	7	20	2	2	2020	3	0	1	5	1	0	2	5	1	4	1	0	1	1	0	1	0	0	0	1	0	1	4	0	1	1	1	1	1	1	0	0	0	0	1	7	7	0		1
620	1	4	2022-04-22	6	1	21	2	1	2019	1	0	1	1	1	1	2	7	2	5	1	1	1	1	1	1	0	0	0	1	1	1	4	0	0	1	0	0	0						1	5	7	0		3
621	1	4	2022-04-22	3	1	30	1	2	2020	0	0	1	1	1	0	2	5	1	5	1	0	1	1	0	1	0	1	1	1	0	1	2	0	1	1	1	1	0						1	9	9	0		3
622	1	4	2022-04-22	4	1	26	1	7	2019	1	0	1	1	1	1	2	5	1	4	1	1	1	2	0	2	0	0	1	1	1	2	4	0	0	1	0	1	0						1	8	10	0		2
623	1	4	2022-04-22	3	2	29	2	7	2020	12	0	1	3	1	1	1	4	1	5	1	0	0	1	0	1	0	0	0	1	0	1	2	0	0	1	1	1	1	1	0	0	0	0	1	7	7	0		3
624	1	4	2022-04-23	3	1	47	1	1	2022	3	7	1	3	3	1	2	4	1	4	1	1	0	1	0	1	0	0	0	1	0	0	1	0	1	1	0	0	1	1	0	0	0	0	0	1	3	0		1
625	1	4	2022-04-23	3	1	22	1	1	2019	1	0	1	3	1	1	2	4	1	4	1	0	0	1	0	1	0	0	0	1	0	0	1	0	0	1	0	0	1	1	0	0	0	0	1	6	6	0		1
626	1	4	2022-04-23	4	1	37	2	7	2021	10	10	1	3	1	1	1	5	1	2	1	0	1	1	0	1	0	1	1	1	0	2	1	0	0	1	0	0	0						1	9	9	0		1
627	2	4	2022-04-18	3								1	3	3	0	2	4	0		2	0	0	0	0	0	0	0	0	0	0	1	2	0	1	0	1	0	1	1	0	0	0	0	1	7	7	0
628	2	4	2022-04-18	6	3	11	2	2	2021	1	0	1	3	1	0	2	4	0		1	0	0	0	0	1	1	0	0	1	0	0	0	0	1	1	0	0	1	1	0	0	0	0	1	4	6	0		1
629	2	4	2022-04-18	5	3	8	1	20	2020	0	0	1	6	1	1	2	5	0		1	1	0	1	0	1	0	0	0	1	0	0	0	0	0	1	1	1	1	1	0	0	0	0	1	7	7	0		1
630	2	4	2022-04-18	4	1	23	1	8	2021	0	0	1	3	3	1	2	5	1	5	1	1	1	0	0	1	0	0	0	1	0	0	1	0	0	1	1	1	1	1	0	0	0	0	1	5	7	0		1
631	2	4	2022-04-18	6	6	52	2	6	2022	3	30	1	1	1	1	1	5	1	3	1	1	0	1	0	1	0	1	1	1	0	0	3	0	0	1	1	1	1	1	0	0	0	0	1	7	7	0		1
632	2	4	2022-04-18	4	1	26	1	20	2020	0	0	1	6	1	1	2	3	1	5	1	1	0	1	0	1	0	0	0	1	0	0	2	0	0	1	0	1	1	1	0	0	0	0	1	3	3	0		1
633	2	4	2022-04-19	8	7	23	1	1	2022	3	24	1	1	1	1	1	8	2	3	1	0	1	1	0	2	0	1	0	1	1	1	4	0	0	1	1	1	0						1	9	9	0		3
634	2	4	2022-04-19	4	3	17	1	10	2021	11	0	1	3	1	0	2	4	1	4	1	0	1	1	0	1	0	1	0	1	0	0	4	0	0	1	1	1	1	1	0	0	0	0	1	7	7	0		1
635	2	4	2022-04-19	4	1	34	1	1	2021	0	0	2	3	1	1	1	4	1	3	1	0	0	1	1	0	0	0	0	1	0	0	2	0	0	1	1	0	1	1	0	0	0	0	1	4	4	0		1
636	2	4	2022-04-19	3	1	19	1	20	2022	3	7	1	3	3	0	2	4	0		1	0	1	1	0	1	0	0	0	1	0	0	1	0	0	1	1	1	1	1	0	0	0	0	1	7	7	0		1
637	2	4	2022-04-19	5	3	16	2	1	2021	0	0	1	3	3	0	2	5	1	3	1	0	0	1	0	1	1	0	0	1	0	0	1	0	0	1	0	0	1	1	0	0	0	0	0	2	4	0		1
638	2	4	2022-04-19	6	1	29	1	5	2019	1	0	1	6	3	0	2	5	1	4	2	0	0	1	0	1	0	0	0	1	0	0	2	0	0	1	1	1	1	1	0	0	0	0	1	5	5	0		2
639	2	4	2022-04-19	4	2	23	2	3	2021	2	16	2	6	3	1	2	2	0		1	0	0	0	0	1	0	0	0	1	0	0	0	0	1	1	1	1	1	1	0	0	0	0	1	7	7	0		2
640	2	4	2022-04-20	9	3	27	2	30	2021	7	0	1	3	1	1	1	8	2	3	1	0	1	1	0	2	1	1	4	1	0	0	4	1	1	1	1	1	1	1	0	0	0	0	1	6	10	0		1
641	2	4	2022-04-20	4	1	27	1	10	2020	0	0	1	3	1	1	2	5	1	4	1	1	0	1	0	1	0	0	0	1	0	0	2	1	0	1	1	1	1	1	0	0	0	0	1	7	7	0		1
642	2	4	2022-04-20	4	1	52	1	1	2019	8	0	1	6	1	0	2	4	1	4	1	0	1	1	0	2	0	0	0	1	0	1	1	0	1	1	1	1	1	1	0	0	0	0	0	2	7	0		1
643	2	4	2022-04-20	5	1	24	1	4	2019	10	0	1	6	1	1	2	4	1	5	1	0	0	0	0	1	0	0	0	1	0	1	1	0	0	1	1	1	1	1	0	0	0	0	1	5	7	0		1
644	2	4	2022-04-20	3	1	39	1	15	2020	0	0	2	3	1	0	2	5	1	4	1	0	1	1	0	1	0	0	0	1	0	0	3	0	0	1	0	0	1	1	0	0	0	0	1	3	8	0		1
645	2	4	2022-04-20	5	3	12	2	10	2020	0	0	1	3	1	1	2	4	1	4	1	0	0	1	0	1	0	0	0	1	1	1	1	0	0	1	1	1	1	1	0	0	0	0	1	5	7	0		1
646	2	4	2022-04-20	2	1	24	2	10	2021	0	0	1	1	1	1	1	5	1	4	1	1	1	1	0	1	0	0	1	1	0	1	2	0	0	1	1	0	0						1	8	10	1	2	3
647	2	4	2022-04-26	4	1	28	1	10	2022	2	11	1	1	1	1	1	5	2	2	1	0	0	1	0	1	0	1	0	1	0	1	1	0	0	1	1	1	0						1	8	8	0		3
648	2	4	2022-04-26	3	1	44	1	30	2022	3	25	1	1	3	0	2	4	1	5	2	0	1	0	0	1	0	0	1	1	0	1	2	0	0	1	1	1	1	1	0	0	0	0	1	9	9	1	5	1
649	2	4	2022-04-26	4	1	28	1	20	2022	3	0	3	6	3	0	2	1	0		2	0	0	1	0	0	1	0	0	1	0	1	0	0	0	1	1	1	1	1	0	0	0	0	1	3	3	0		1
650	2	4	2022-04-26	3	1	24	1	15	2022	2	0	1	6	1	1	1	3	1	4	1	0	0	1	0	0	1	0	0	1	0	1	1	0	0	1	1	0	1	1	0	0	0	0	1	5	5	0		1
651	1	9	2022-04-29	10	1	20	1	1	2022	2	8	1	3	1	1	2	6	2	4	1	0	0	0	0	2	1	0	0	1	0	2	4	0	0	1	1	1	1	1	0	0	0	0	1	7	7	0		1
652	1	9	2022-04-29	5								1	3	1	1	2	5	1	1	1	0	1	1	0	1	0	0	0	1	0	0	2	0	1	1	1	1	1	1	0	0	0	0	1	7	7	1	5
653	1	9	2022-04-29	3	3	27	2	1	2022	3	20	1	1	1	0	2	5	2	4	1	0	1	1	0	1	1	0	0	1	0	0	2	0	0	1	1	1	0						1	4	7	0		2
654	1	9	2022-04-29	3								1	1	1	1	1	5	1	4	1	0	0	1	0	1	0	0	0	1	0	1	2	0	0	1	1	1	1	1	0	0	0	0	1	7	7	0
655	1	9	2022-04-29	7								1	3	1	1	2	6	2	4	1	0	0	1	0	1	0	0	2	1	0	0	4	1	1	1	1	1	1	1	0	0	0	0	1	7	9	0
656	1	9	2022-04-29	5	5	21	2	2	2022	2	0	1	1	1	1	1	6	1	4	1	0	0	0	0	1	0	0	0	1	0	1	2	0	0	1	1	1	0						1	3	7	0		2
657	1	9	2022-04-29	2								1	3	1	1	1	3	0		1	0	0	1	0	1	0	0	0	1	0	0	2	0	0	1	1	0	1	1	0	0	0	0	1	7	7	1	3
658	1	9	2022-04-30	3								1	1	3	0	2	5	1	4	1	0	1	1	0	1	0	0	0	1	0	1	1	0	0	1	0	1	1	1	0	0	0	0	1	5	9	1	2
659	1	9	2022-04-30	6								1	1	1	1	1	5	2	6	1	0	0	1	1	1	0	0	0	1	0	0	2	0	0	1	1	1	1	1	0	0	0	0	1	2	4	1	3
660	1	9	2022-04-30	4	1	29	2	10	2022	3	20	1	3	3	0	2	4	1	4	1	0	0	1	0	1	0	0	0	1	0	0	0	0	0	1	1	0	1	1	0	0	0	0	1	8	7	0		2
661	1	9	2022-04-30	6								2	3	3	1	2	5	1	4	1	1	0	1	0	1	0	0	0	1	0	1	1	0	0	1	1	0	0						1	4	6	1	2
662	1	9	2022-04-30	3	1	62	2	30	2022	2	28	1	3	1	0	2	4	0		1	0	0	1	0	1	0	0	0	1	0	0	1	0	0	1	1	0	1	1	0	0	0	0	0	1	4	0		1
663	1	9	2022-04-30	7	3	18	1		2022	3	7	3	3	3	1	1	2	0		1	1	0	1	0	1	0	0	0	1	0	0	3	0	0	1	0	1	1	1	0	0	0	0	1	3	6	0		3
664	1	9	2022-04-30	3								1	3	1	1	1	4	1	6	1	1	0	1	0	1	0	0	0	1	0	0	3	0	0	1	1	0	1	1	0	0	0	0	1	7	7	1	2
665	2	9	2022-05-03	10								1	3	3	1	2	7	1	6	1	0	0	1	0	1	0	1	0	1	1	1	4	0	1	1	1	1	1	1	0	0	0	0	1	6	6	0
666	2	9	2022-05-03	3								2	3	3	1	2	5	1	5	1	0	0	1	0	1	0	0	0	1	0	0	0	0	0	1	1	1	1	1	0	0	0	0	1	5	5	0
667	2	9	2022-05-03	8								1	3	1	1	2	4	0		1	0	0	0	0	0	0	0	0	1	0	0	0	0	0	1	0	1	1	1	0	0	0	0	1	3	4	0
668	2	9	2022-05-03	2								1	3	3	0	2	5	1	4	1	0	0	1	0	1	0	0	0	1	0	1	2	0	0	1	1	1	0						1	9	9	1	5
669	2	9	2022-05-03	4								1	3	3	1	2	5	1	4	1	1	0	1	0	0	1	0	0	1	0	0	0	0	1	1	1	1	1	1	0	0	0	0	0	1	6	0
670	2	9	2022-05-03	4								1	3	3	0	4	3	0		2	0	0	0	0	0	0	0	0	0	0	0	0	0	0	1	0	0	1	1	0	0	0	0	1	4	4	1	2
671	2	9	2022-05-03	4								1	3	1	1	2	3	1	4	1	0	0	1	0	1	1	0	0	1	1	0	2	0	1	1	1	1	0						1	2	7	1	3
672	2	9	2022-05-03	6								1	3	3	1	2	4	1	5	1	0	0	1	0	0	1	0	0	1	0	1	0	0	0	1	1	1	1	1	0	0	0	0	1	4	4	0
673	2	9	2022-05-03	6								1	3	3	1	2	4	0		1	0	0	1	0	1	0	0	0	0	0	1	1	0	0	1	1	1	1	1	0	0	0	0	0	1	7	0
674	2	9	2022-05-03	4								1	3	3	1	2	5	1	4	1	0	0	1	0	1	0	0	0	1	0	0	4	0	1	1	0	0	1	1	0	0	0	0	1	8	8	0
675	2	9	2022-05-03	12								1	3	3	1	2	1	0		1	0	0	1	0	1	0	0	0	1	0	0	1	0	0	1	1	1	1	1	0	0	0	0	1	2	6	0
676	2	9	2022-05-03	10								1	3	3	1	2	1	0		1	0	0	1	0	1	0	0	0	1	0	0	1	0	0	1	1	1	1	1	0	0	0	0	1	6	6	0
677	2	9	2022-05-03	3								1	3	1	1	2	2	0		1	1	0	0	0	1	0	0	0	1	0	1	1	0	0	1	1	1	0						1	6	6	0
678	2	9	2022-05-03	3								1	3	3	1	2	3	1	4	1	0	0	1	0	1	0	0	0	1	0	1	1	0	1	1	0	0	1	1	0	0	0	0	0	2	4	0
679	2	9	2022-05-03	3								1	3	3	0	4	5	0		2	0	0	0	0	0	0	0	0	1	0	0	0	0	0	0	0	0	0						0	1	2	0
680	2	9	2022-05-04	8								1	3	3	0	4	4	1	6	2	1	0	1	1	1	0	0	0	1	0	0	1	1	0	1	0	0	1	1	0	0	0	0	0	2	5	0
681	2	9	2022-05-04	8	3	14	2	4	2022	3	15	1	3	3	0	4	4	1	6	2	1	0	1	1	1	0	0	0	1	0	0	1	1	0	1	0	0	1	1	0	0	0	0	1	3	5	0		1
682	2	9	2022-05-04	8								1	3	3	0	4	4	1	6	2	1	0	1	1	1	0	0	0	1	0	0	1	1	0	1	0	0	1	1	0	0	0	0	1	4	5	0
683	2	9	2022-05-04	7								1	3	3	0	4	4	0		2	0	0	1	0	1	0	0	0	1	0	0	2	0	0	1	1	0	1	1	0	0	0	0	0	2	3	0
684	2	9	2022-05-04	7	2	31	1	11	2022	3	25	1	3	3	0	4	4	0		2	0	0	1	0	1	0	0	0	1	0	0	2	0	0	1	1	0	1	1	0	0	0	0	1	3	4	0		1
685	2	9	2022-05-04	3	1	30	1	5	2022	3	25	1	3	3	0	4	4	1	5	2	1	0	1	0	1	0	0	0	1	0	0	1	0	0	1	1	1	1	1	0	0	0	0	1	3	3	0		1
686	2	9	2022-05-04	10								1	3	3	0	4	5	1	5	2	1	0	1	0	0	1	0	0	0	0	0	3	0	0	1	1	1	1	1	0	0	0	0	1	2	5	1	2
687	2	9	2022-05-04	9	1	53	1	5	2022	3	15	1	3	3	0	4	5	1	5	2	0	0	1	1	0	1	0	0	1	0	0	2	0	0	1	1	1	1	1	0	0	0	0	1	3	5	0		1
688	2	9	2022-05-04	9								1	3	3	0	4	5	1	5	2	0	0	1	0	0	1	0	0	1	0	0	2	0	0	1	1	1	1	1	0	0	0	0	0	2	5	0
689	2	9	2022-05-04	9								1	3	3	0	4	5	1	5	2	1	0	1	0	0	1	0	0	1	0	0	2	0	0	1	1	1	1	1	0	0	0	0	1	5	5	1	2
690	2	9	2022-05-04	4	1	28	2	3	2022	3	15	1	3	3	0	4	4	0		2	0	0	1	0	1	0	0	0	1	0	0	0	0	0	1	1	0	1	1	0	0	0	0	1	3	7	0		1
691	2	9	2022-05-04	4								1	3	3	0	4	5	0		2	0	0	1	0	1	0	0	0	1	0	0	0	0	0	1	1	1	1	1	0	0	0	0	1	7	7	0
692	2	9	2022-05-05	3								1	3	3	1	2	4	1	5	2	0	0	1	0	1	0	0	0	1	0	1	1	0	0	1	0	0	1	1	0	0	0	0	1	5	7	1	3
693	2	9	2022-05-03	7								1	3	3	1	2	4	1	6	1	0	0	1	0	1	0	0	0	1	0	0	1	0	0	1	0	0	1	1	0	0	0	0	0	2	4	0
694	2	9	2022-05-03	4								1	3	3	1	2	4	1	4	1	0	1	1	0	1	0	0	0	1	0	1	0	0	0	1	1	1	1	1	0	0	0	0	1	6	6	0
695	2	9	2022-05-03	8								1	1	3	1	2	6	0		2	0	1	1	0	1	0	0	0	1	0	0	1	0	0	1	0	1	1	1	0	0	0	0	1	3	7	0
696	2	9	2022-05-03	3								1	3	3	1	2	5	1	4	1	0	1	1	0	1	0	0	0	1	0	0	1	1	1	1	1	0	0						1	7	7	0
697	2	9	2022-05-03	4								1	3	3	1	2	5	1	4	1	1	1	1	0	0	1	0	0	1	0	0	0	0	1	1	1	1	1	1	0	0	0	0	1	2	4	1	6
698	2	9	2022-05-03	3								1	3	3	1	2	3	1	5	1	0	1	1	0	1	0	0	0	1	0	0	0	0	0	1	1	1	0						1	4	6	0
699	2	9	2022-05-03	2								1	6	3	1	1	4	1	5	1	0	1	1	0	0	2	0	0	1	0	1	1	0	0	1	1	0	0						1	6	6	0
700	2	9	2022-05-03	5								1	3	3	1	2	1	1	6	1	0	1	1	0	1	0	0	0	1	0	0	2	0	1	1	1	0	1	1	0	0	0	0	1	6	7	1	2
701	2	9	2022-05-03	7								1	1	3	0	2	4	1	5	2	1	1	1	0	1	0	0	0	1	0	3	1	1	1	1	1	0	1	1	0	0	0	0	1	6	6	1	2
702	2	9	2022-05-03	3								1	3	3	0	4	3	0		2	0	1	0	0	0	0	0	0	1	0	0	0	0	1	0	0	0	0						0	2	2	1	3
703	1	9	2022-05-04	4								2	1	1	1	2	3	1		1	0	0	1	0	1	0	0	0	1	0	0	4	0	0	1	1	1	1	1	0	0	0	0	1	7	8	0
704	1	9	2022-04-29	4	1	29	2		2022	2	19	1	3	1	1	1	4	1	2	1	1	0	0	0	1	0	0	0	1	0	0	2	0	0	1	1	1	1	1	0	0	0	0	1	9	9	0		1
705	1	9	2022-04-29	10								1	6	3	1	1	7	0		1	1	0	1	0	1	0	0	0	1	0	0	3	0	0	1	1	1	1	1	0	0	0	0	1	3	6	1	2
706	1	9	2022-04-29	10								1	3	3	1	1	5	0		1	1	0	1	0	1	0	0	0	1	0	0	3	0	0	1	1	1	1	1	0	0	0	0	0	1	6	0
707	1	9	2022-04-29	5								1	1	1	1	1	6	2	4	1	1	0	1	0	1	0	0	0	1	0	0	2	0	1	1	1	1	0						1	3	3	0
708	1	9	2022-04-29	3								1	1	1	1	1	6	2	4	1	0	0	1	0	1	0	0	0	1	0	0	2	0	1	1	1	1	0						0	1	3	0
709	1	9	2022-04-29	2								1	1	1	0	2	4	3	1	1	0	1	2	0	1	1	1	0	1	0	0	1	0	1	1	1	1	0						1	7	7	1	3
710	1	9	2022-04-29	2								1	3	1	1	2	4	1	4	1	0	1	1	0	1	0	0	0	1	0	1	1	0	1	1	1	1	0						1	6	6	1	2
711	1	9	2022-04-29	3	1	58	2		2022	2	0	1	3	1	0	2	4	1	4	1	0	0	1	0	1	0	0	0	1	0	0	2	0	0	1	1	1	0						0	2	7	0		1
712	1	9	2022-04-29	8	1	23	2		2022	2	0	1	1	1	1	2	7	1	4	1	0	0	0	0	1	0	0	0	1	0	0	2	0	0	1	0	1	1	1	0	0	0	0	0	2	7	1	3	2
713	1	9	2022-04-30	3								1	1	1	1	1	6	1	4	1	0	0	1	0	1	0	0	0	1	1	1	3	0	0	1	1	1	1	1	0	0	0	0	0	2	6	0
714	1	9	2022-04-30	3	1	40	2		2022	2	2	1	1	3	0	2	5	2	4	1	0	1	1	0	1	0	0	0	1	1	0	3	0	0	1	1	1	1	0	0	0	1	0	1	7	9	0		3
715	1	9	2022-04-30	6	1	34	2		2022	2	0	1	1	1	1	1	4	1	4	1	0	0	1	0	1	0	0	0	1	0	1	1	0	0	1	1	1	1	1	1	0	0	0	1	3	4	1	3	1
716	1	9	2022-04-30	5	3	24	2		2022	3	3	1	3	3	0	2	5	2	4	1	0	1	2	0	1	0	0	1	1	0	1	3	0	0	1	1	0	1	1	0	0	0	0	1	7	7	0		1
717	1	9	2022-04-30	5	3	18	2		2022	3	4	1	3	1	1	2	5	1	1	1	1	1	1	1	1	0	1	0	1	0	2	3	0	0	1	1	1	0						1	4	6	1	5	1
718	1	9	2022-04-30	2								1	3	3	1	1	4	1	4	1	0	0	0	0	1	0	0	0	1	0	0	0	0	0	1	1	0	0						1			1	3
719	1	9	2022-04-30	2	1	41	2		2022	3	13	1	3	1	1	2	5	2	4	1	0	0	1	0	1	0	0	0	1	1	0	2	0	0	1	1	0	1	1	0	0	0	0	1	2		1	3	3
720	1	9	2022-04-30	6								1	3	3	0	2	5	0		1	1	0	1	1	1	0	0	0	1	1	0	1	0	0	1	1	1	1	1	0	0	0	0	0	1	3	1	2
721	2	9	2022-05-03	2								1	3	3	1	2	4	1	4	2	0	0	1	0	1	0	0	0	1	0	0	0	0	1	1	1	1	0						0	2	1	0
722	2	9	2022-05-03	2								1	3	3	1	2	4	1	4	2	0	0	1	0	1	0	0	0	1	0	0	0	0	0	1	1	1	0						0	1	1	0
723	2	9	2022-05-03	10								2	3	3	0	2	4	1		2	0	0	1	0	1	0	0	0	1	0	1	2	0	1	1	1	0	1	1	1	0	0	0	1	4	6	0
724	2	9	2022-05-03	3								1	3	3	0	4	4	0		2	1	0	1	0	0	0	0	0	1	0	0	1	1	1	1	1	1	1	1	0	0	0	0	1	5	5	0
725	2	9	2022-05-03	2								1	1	1	1	2	4	1	4	1	0	0	1	0	1	0	1	0	1	0	0	1	1	1	1	1	1	1	1	0	0	0	0	0	2	3	1	3
726	2	9	2022-05-03	8								1	3	3	1	1	4	2	4	1	0	0	1	0	1	0	0	0	1	0	0	1	0	1	1	1	1	1	1	0	0	0	0	1	4	4	1	3
727	2	9	2022-05-03	5								1	3	3	1	2	5	1	4	1	1	0	1	0	1	0	0	0	1	1	0	2	0	1	1	1	1	1	1	0	0	0	0	1	5	5	1	3
728	2	9	2022-05-03	7								1	3	3	1	2	7	1	4	1	1	0	1	0	1	0	0	0	1	0	0	3	1	1	1	1	1	1	1	0	0	0	0	1	2	2	1	3
729	2	9	2022-05-03	6								1	6	3	0	2	4	1	4	2	0	0	1	1	0	1	0	0	1	0	0	0	0	1	0	0	1	1	1	0	0	0	0	1	7	7	1	3
730	2	9	2022-05-03	3								1	3	3	1	1	5	2	4	1	1	0	1	0	1	0	0	1	1	0	1	1	1	1	1	1	1	1	1	0	0	0	0	1	10	10	1	5
731	2	9	2022-05-03	5								1	3	3	0	2	4	0		2	1	0	1	0	1	1	0	0	1	0	0	1	0	0	1	1	1	1	1	0	0	0	0	1	6	6	0
732	2	9	2022-05-04	4								1	3	3	0	4	6	1	4	2	1	0	1	1	1	0	0	0	1	0	0	3	0	0	1	1	1	1	1	0	0	0	0	1	3	9	1	5
733	2	9	2022-05-05	4	1	26	2		2022	3	21	2	6	3	1	1	4	1	4	1	0	0	0	0	1	0	0	0	1	0	0	2	0	0	1	1	1	1	1	0	0	0	0	1	4	6	1	2	1
734	2	9	2022-05-05	5	1	42	2		2022	2	3	1	1	1	1	1	5	1	5	1	0	1	1	0	1	0	0	1	1	0	0	2	0	0	1	1	1	1	1	0	0	0	0	1	2	8	1	3	3
735	1	5	2022-04-07	9	2	74	2	4	2020	7	0	1	6	3	1	2	4	1	4	1	0	0	0	0	2	0	0	0	1	0	0	0	0	0	1	1	0	1	1	0	0	0	0	1	6	6	0		1
736	1	5	2022-04-07	4	2	31	2	2	2021	12	0	3	6	3	1	2	3	1	4	1	0	0	0	0	1	0	0	0	1	0	0	1	0	0	1	1	1	1	1	0	0	0	0	1	2		0		2
737	1	5	2022-04-07	6	3	8	1	26	2021	9	0	1	3	3	1	2	6	1	4	1	1	0	1	0	1	0	0	0	1	0	0	0	0	1	1	1	1	1	0	1	0	0	0	1	4	5	0		1
738	1	5	2022-04-07	4	1	31	2	15	2020	0	0	1	3	3	1	2	4	1	4	2	0	0	1	0	1	0	0	0	1	0	0	0	0	0	1	1	1	1	1	0	0	0	0	1	7	7	0		1
739	1	5	2022-04-07	5	1	36	2	10	2020	0	0	1	3	3	1	2	7	1	4	2	0	0	1	1	1	0	0	0	1	0	0	1	0	0	1	1	1	1	1	0	0	0	0	1	2	5	1	2	1
740	1	5	2022-04-07	3	1	48	2	3	2020	1	10	1	3	1	1	2	4	1	4	1	0	0	1	0	1	0	0	0	1	0	1	2	0	0	1	1	0	1	1	0	0	0	0	1	7	7	1	5	1
741	1	5	2022-04-07	4	1	56	2	14	2022	1	0	3	3	1	1	2	6	1	4	1	0	0	1	0	0	1	0	0	1	0	1	2	0	0	1	1	1	0						0	1	7	0		3
742	1	5	2022-04-07	3	3	19	1	1	2021	0	0	1	1	1	1	2	6	2	4	2	1	0	2	0	1	1	0	0	1	0	1	2	1	0	1	1	0	1	1	0	0	0	0	1	7	9	0		1
743	1	5	2022-04-08	4	1	28	1	6	2022	2	0	1	3	1	1	2	5	1	3	1	0	0	1	0	2	0	0	0	1	0	0	2	0	0	1	1	1	1	1	0	0	0	0	1	4	7	0		1
744	1	5	2022-04-08	3	1	35	1	3	2019	3	26	1	1	1	1	2	5	1	4	1	1	0	2	0	1	0	0	0	1	0	1	2	0	0	1	1	1	1	1	0	0	0	0	1	4	6	0		1
745	1	5	2022-04-08	4	2	39	2	2	2021	10	21	1	1	1	1	2	8	2	6	1	0	0	2	0	1	0	0	0	1	0	1	2	0	0	1	1	1	1	1	0	0	0	0	1	7	7	0		3
746	1	5	2022-04-08	4	3	19	2	2	2021	4	9	1	4	1	1	1	4	1	3	1	0	0	1	0	1	0	0	0	1	0	0	2	0	1	1	1	1	1	1	0	0	0	0	1	6	6	0		1
747	1	5	2022-04-08	5	1	23	2	5	2022	2	0	1	3	3	1	2	6	1	6	2	0	0	2	1	1	0	0	0	1	0	0	3	0	0	1	1	1	1	1	0	0	0	0	1	5	5	0		1
748	1	5	2022-04-13	7								2	3	3	1	1	5	2	4	1	0	0	1	0	1	0	0	0	1	0	0	1	0	0	1	1	1	1	1	0	0	0	0	1	5	6	0
749	1	5	2022-04-14	6								1	3	1	1	2	1	0		1	0	0	0	0	1	0	0	0	1	0	0	1	0	0	1	1	1	1	1	0	0	0	0	1	2	6	1	7
750	2	5	2022-04-10	3	3	7	1	1	2021	0	0	1	3	3	1	2	5	1	4	2	0	0	1	0	0	1	0	0	1	0	0	2	0	0	1	1	1	1	1	0	0	0	0	1	9	9	1	5	1
751	2	5	2022-04-10	6	3	11	1	5	2021	11	0	1	3	3	1	2	4	1	4	2	1	0	1	0	1	1	0	0	1	0	0	4	1	1	1	1	1	0						1	4	7	0		1
752	2	5	2022-04-10	7	1	52	2	20	2022	3	0	1	3	3	1	2	5	1	4	2	1	0	1	0	1	0	0	0	1	0	0	2	0	0	1	1	1	1	1	0	0	0	0	0	1	7	0		1
753	2	5	2022-04-10	2	1	20	1	5	2019	0	25	1	3	3	1	2	3	1	4	2	0	0	0	0	0	0	0	0	0	0	0	1	1	0	1	1	1	0						1	6	6	0		1
754	2	5	2022-04-10	5	3	21	2	4	2021	3	5	1	3	3	1	2	4	1	4	2	1	0	1	0	0	1	0	0	1	0	0	3	0	1	1	1	1	1	1	0	0	0	0	1	4	7	0		1
755	2	5	2022-04-10	5								1	6	3	1	2	5	1	4	2	0	0	1	0	0	0	0	0	1	0	0	2	0	1	1	1	1	1	1	0	0	0	0	1	7	7	1	5
756	2	5	2022-04-10	7	4	17	1	2	2022	1	5	1	3	3	1	2	5	1	4	2	1	0	1	1	0	0	0	0	1	0	0	2	0	1	1	1	1	1	1	0	0	0	0	0	2	6	0		2
757	2	5	2022-04-10	9	8	82	1	5	2021	10	1	1	3	3	1	2	6	2	4	2	0	0	1	0	1	1	0	0	1	0	0	4	0	0	1	1	1	1	1	0	0	0	0	1	4	6	0		2
758	2	5	2022-04-10	2	1	21	2	7	2022	2	15	1	3	3	1	2	4	1	4	2	1	0	1	0	0	1	0	0	1	0	0	1	0	1	1	1	0	0						1	7	7	1	5	3
759	2	5	2022-04-10	4	1	33	2	8	2021	7	23	1	3	3	1	2	3	1	4	2	1	0	1	0	1	0	0	0	1	0	0	2	0	0	1	1	1	1	1	0	0	0	0	1	7	7	1	5	1
760	2	5	2022-04-10	8	1	65	2	8	2021	2	0	1	3	3	0	4	4	1	4	2	1	0	1	0	0	1	0	0	1	0	0	2	0	1	1	1	1	0						1	3	5	0		1
761	2	5	2022-04-10	8	3	21	2	2	2021	1	0	1	3	3	0	4	3	0		2	0	0	0	0	0	1	0	0	1	0	0	0	0	1	1	1	1	1	1	0	0	0	0	1	2	4	0		3
762	2	5	2022-04-11	4	3	12	2	2	2021	11	0	1	3	3	1	2	4	0		2	0	0	1	0	1	0	0	0	1	0	0	1	0	0	1	1	1	1	1	0	0	0	0	1	5	5	0		1
763	2	5	2022-04-11	4	1	56	2	15	2021	0	0	1	3	3	1	2	4	0		2	0	0	1	0	0	1	0	0	1	0	0	3	1	0	1	1	1	1	1	0	0	0	0	1	2	7	0		2
764	2	5	2022-04-11	3	2	22	1		2019	0	0	1	6	3	1	2	3	1	6	2	1	0	0	1	1	0	0	0	1	0	0	2	0	0	1	1	1	0						1	2	2	0		3
765	2	5	2022-04-11	5	3	16	2	2	2021	0	0	1	3	3	0	4	5	0		2	1	0	1	0	1	0	0	0	1	0	0	3	0	1	1	1	0	1	1	0	0	0	0	0	1	4	0		2
766	2	5	2022-04-11	6	3	18	1	8	2021	12	24	1	3	3	0	4	6	1	5	2	0	0	1	0	0	1	0	0	1	0	0	2	1	0	1	1	1	0						1	2	6	0		2
767	2	5	2022-04-11	4	1	29	2	10	2022	3	21	1	3	3	0	4	2	0		2	0	0	1	0	0	0	0	0	1	0	0	2	0	0	1	1	0	1	1	0	0	0	0	1	2	4	0		1
768	2	5	2022-04-12	6	2	36	1	20	2022	3	5	1	3	3	0	4	4	0		2	0	0	1	0	0	1	0	0	1	0	0	4	0	1	1	1	1	1	1	0	0	0	0	1	3	7	1	5	1
769	2	5	2022-04-12	7								1	3	3	1	2	4	0		2	0	0	1	0	1	0	0	0	1	0	0	0	0	1	1	1	1	1	1	0	0	0	0	0	1	2	0
770	2	5	2022-04-14	4	1	36	1	10	2022	3	16	1	3	3	1	2	4	1	5	1	0	0	1	0	1	0	0	0	1	0	0	0	0	0	1	1	1	1	1	0	0	0	0	1	4	4	0		1
771	1	5	2022-04-07	2	1	59	2		2021	3	0	1	3	3	1	1	3	1	2	1	0	0	0	0	1	0	0	0	1	0	0	0	0	1	1	1	1	0						0	3	3	0		3
772	1	5	2022-04-07	4	7	23	2		2022	2	3	1	6	3	0	4	1	0		1	0	0	0	0	0	0	0	0	1	0	1	1	1	0	0	1	1	1	1	0	0	0	0	1	6	7	1	3	3
773	1	5	2022-04-07	3	1	21	2		2022	1	0	1	3	3	1	2	6	1	4	1	0	0	0	0	0	0	0	0	1	0	0	1	1	1	0	1	1	1	0	0	0	1	0	1	6	6	0		1
774	1	5	2022-04-07	2	1	18	2		2019	5	0	3	6	3	0	2	4	1	4	2	0	0	1	0	0	0	0	0	1	0	0	1	0	0	1	1	1	0						1	3	4	0		1
775	1	5	2022-04-07	4	1	38	1		2020	6	0	1	6	3	1	2	3	0		1	0	0	1	0	0	0	0	0	1	0	0	1	0	0	1	1	1	1	1	0	0	0	0	1	7	7	1	2	1
776	1	5	2022-04-07	5	3	38	2		2020	0	0	1	1	1	1	2	5	2	4	1	2	1	2	0	1	0	0	1	1	0	0	4	0	0	1	1	1	0						1		9	0		3
777	1	5	2022-04-07	4	1	57	2		2022	3	0	1	3	1	1	2	6	1	3	1	1	0	1	1	1	0	0	0	1	0	0	3	0	0	1	1	1	1	1	0	0	0	0	1	2	6	1	3	1
778	1	5	2022-04-07	4								1	1	1	1	2	6	1	2	1	0	1	1	0	0	0	1	0	1	0	1	0	0	0	1	1	1	1	1	0	0	0	0	1	7	7	0
779	1	5	2022-04-08	5	3	12	1		2021	3	26	1	3	1	1	2	6	1	5	1	1	0	1	0	1	0	0	0	1	0	0	1	0	1	0	1	1	1	1	0	0	0	0	1	7	7	0		1
780	1	5	2022-04-08	6	1	33	1		2022	3	5	1	6	1	1	2	3	0		1	0	0	0	0	0	1	0	0	1	0	0	0	0	0	1	1	1	1	1	0	0	0	0	1	3	4	0		1
781	1	5	2022-04-08	6	2	25	1		2019	2	0	1	3	3	1	2	6	1	4	2	0	1	1	0	1	0	0	0	1	0	0	4	0	0	1	1	1	1	1	1	0	0	0	1	7	7	1	2	1
782	1	5	2022-04-08	8	1	55	1		2022	3	18	1	6	3	1	2	7	1	2	1	0	0	1	0	1	1	0	0	1	0	0	4	0	1	1	1	1	1	1	0	0	0	0	0	1	7	0		1
783	1	5	2022-04-08	9	3	20	2		2022	3	0	1	6	3	1	2	5	1	6	1	0	0	1	0	1	0	0	0	1	0	0	3	0	0	1	1	1	1	1	0	0	0	0	1	4	9	0		2
784	1	5	2022-04-13	7	3	19	2		2022	3	14	1	3	3	1	2	8	1	5	2	0	1	1	0	1	0	0	0	1	0	0	2	0	0	1	1	1	1	1	0	0	0	0	1	3	7	0		1
785	1	5	2022-04-13	7	3	19	2		2022	3	0	1	3	3	1	2	6	1	4	2	0	0	1	0	1	0	0	0	1	0	0	0	0	0	1	1	1	1	1	1	0	0	0	0	2	6	0		2
786	2	5	2022-04-10	8	3	21	2		2022	2	5	1	6	3	0	4	6	1	4	2	1	0	1	1	0	0	0	0	1	0	0	2	1	1	1	1	1	1	1	0	0	0	0	0	1	6	1	2	1
787	2	5	2022-04-10	7	1	25	1		2022	1	3	1	6	3	1	2	5	0		2	0	0	0	0	0	1	0	0	1	0	0	0	0	0	1	1	1	1	1	0	0	0	0	1	7	7	1	2	1
788	2	5	2022-04-10	4	1	52	1		2022	1	1	1	6	3	1	2	3	1	4	2	1	0	1	0	1	1	0	0	1	1	0	1	0	1	1	1	1	1	1	0	0	0	0	0	1	7	1	2	1
789	2	5	2022-04-10	6	1	30	1		2022	1	15	1	3	3	1	2	5	1	2	2	0	0	1	0	1	0	0	0	1	0	0	1	0	0	1	1	1	1	1	0	0	0	0	1	7	7	0		1
790	2	5	2022-04-10	8	3	9	2		2021	12	0	1	3	3	1	2	3	1	4	2	0	0	1	0	0	0	0	0	0	0	0	3	1	1	1	1	1	1	1	0	0	0	0	1	3	6	1	2	1
791	2	5	2022-04-10	4	2	30	1		2019	3	0	1	3	3	1	2	6	1	2	2	0	0	1	0	1	0	0	0	1	0	0	1	0	0	1	1	1	1	1	0	0	0	0	1	4	4	1	3	1
792	2	5	2022-04-10	5	1	47	1		2022	3	10	1	3	3	1	2	5	1	4	2	0	0	1	0	0	2	0	0	1	0	0	3	1	1	1	1	1	1	1	0	0	0	0	1	5	7	0		1
793	2	5	2022-04-10	5	1	50	1		2022	1	8	1	3	3	1	2	4	0		2	0	0	1	0	1	1	0	0	1	1	0	2	0	0	0	1	1	1	1	0	0	0	0	1	4	7	0		1
794	2	5	2022-04-10	5	8	16	2		2021	10	0	1	3	3	1	2	4	0		2	0	0	1	0	1	0	0	0	1	0	0	3	0	0	1	1	1	0						0	2	7	0		1
795	2	5	2022-04-10	3	2	21	1		2019	1	0	1	3	3	1	2	4	0		2	1	0	1	1	0	1	0	0	1	0	0	2	0	0	1	1	1	0						1	7	7	1	5	1
796	2	5	2022-04-10	4	1	27	1		2021	5	10	1	3	3	1	4	4	1	4	2	1	0	1	0	1	0	0	0	1	0	0	0	0	1	1	1	1	1	1	0	0	1	0	1	4	4	1	1	1
797	2	5	2022-04-10	6	1	27	1		2019	4	20	1	6	3	0	4	3	1	4	2	0	0	0	1	0	0	0	0	1	0	0	1	0	0	1	1	1	1	1	0	0	0	0	1	3	3	0		1
798	2	5	2022-04-10	6	2	25	1		2022	2	15	1	3	3	0	4	3	0		2	1	0	0	1	1	0	0	0	0	0	0	0	0	0	1	1	1	1	1	0	0	0	0	1	3	3	0		1
799	2	5	2022-04-11	9	3	7	2		2019	1	5	1	3	3	1	2	1	1	6	2	1	0	1	0	1	0	0	0	1	0	0	0	0	1	1	0	1	1	1	0	0	0	0	1	4	4	0		1
800	2	5	2022-04-11	8	1	48	1		2022	2	20	1	3	3	0	4	3	0		2	1	0	1	0	0	0	0	0	2	0	0	3	1	1	1	1	1	1	1	0	0	0	0	1	2	5	0		1
801	2	5	2022-04-11	3	1	31	2		2022	1	0	1	6	3	0	4	1	0		2	0	0	0	0	0	0	0	0	1	0	0	0	0	0	1	1	1	1	1	0	0	0	0	1	7	7	0		1
802	2	5	2022-04-11	6	3	20	2		2019	9	20	1	3	3	0	4	6	1	4	2	0	0	1	1	0	0	0	0	1	0	0	3	1	1	1	1	1	1	1	0	0	0	0	1	3	6	1	3	1
803	2	5	2022-04-14	7	1	41	2		2022	3	3	2	3	3	1	2	4	1	4	2	0	0	1	0	1	0	0	0	1	0	0	1	0	0	1	1	1	1	1	0	0	0	0	1	6	7	1	5	1
804	2	5	2022-04-14	7	1	43	2		2022	3	0	1	6	3	1	2	8	1	6	2	1	1	1	0	1	0	0	0	1	0	0	2	0	0	1	1	1	1	1	0	0	0	0	0	2	7	0		1
805	1	5	2022-04-06	2	1	54	1	2	2022	2	5	1	2	1	1	2	3	1	3	1	0	0	0	0	1	0	0	0	1	0	0	0	0	0	1	1	1	1	1	0	0	0	0	0	2	4	0		2
806	1	5	2022-04-07	2	1	25	1	3	2019	8	0	1	3	3	1	2	5	1	4	2	0	0	1	0	1	0	0	0	1	0	0	2	0	0	1	1	0	0						1	7	7	1	2	3
807	1	5	2022-04-07	3	2	56	2	10	2021	9	10	1	6	3	1	2	4	1	4	1	0	0	1	0	1	0	0	0	1	0	0	2	0	0	1	1	1	1	1	0	0	0	0	1	6	6	0		1
808	1	5	2022-04-07	5	1	34	1	15	2021	7	0	1	3	3	1	2	4	1	4	1	0	0	1	0	1	0	0	0	1	0	0	0	0	0	1	1	1	1	1	0	0	0	0	1	3	4	1	5	1
809	1	5	2022-04-07	6	3	24	2	3	2020	0	0	1	3	3	1	2	6	1	4	2	0	0	2	0	1	0	0	0	1	0	0	1	0	0	1	1	1	1	1	0	0	0	0	1	3	7	1	2	1
810	1	5	2022-04-07	6	1	25	1	20	2022	1	5	1	3	3	1	2	5	1	4	1	0	0	1	0	1	0	0	0	1	0	0	1	0	0	1	1	0	1	1	0	0	0	0	1	3	5	0		1
811	1	5	2022-04-07	6	1	48	1	4	2021	4	0	1	3	3	1	2	6	1	4	2	0	0	2	1	1	1	0	0	1	0	0	2	0	0	1	1	1	1	1	0	0	0	0	1	3	7	1	2	1
812	1	5	2022-04-07	5								1	6	1	1	2	7	1	4	1	0	0	1	0	2	0	0	0	1	0	0	3	0	1	1	1	1	0						0	2	7	1	2
813	1	5	2022-04-07	2	1	34	2	2	2021	0	0	1	1	1	1	1	5	2	2	1	0	0	1	0	1	1	0	0	1	1	1	2	0	0	1	1	1	1	1	0	0	0	0	1	4	5	1	3	3
814	1	5	2022-04-08	4	1	44	1		2019	1	0	1	6	1	1	2	6	1	5	1	0	1	1	0	1	0	0	0	1	0	1	3	0	0	1	1	1	1	1	0	0	0	0	1	5	7	0		1
815	1	5	2022-04-08	3	3	13	2	1	2022	3	20	1	1	1	1	2	6	2	4	1	0	1	2	0	1	1	0	1	1	0	1	2	0	0	1	1	0	0						1	9	9	1	5	3
816	1	5	2022-04-08	5								1	3	1	1	2	4	1	5	1	0	0	1	0	1	0	0	0	1	0	0	1	0	1	1	1	1	0						0	2	5	1	3
817	1	5	2022-04-08	5	1	41	1	3	2020	5	0	1	1	1	1	1	5	2	5	1	0	0	1	0	1	1	0	0	1	0	1	3	0	0	1	1	1	0						1	7	8	0		3
818	1	5	2022-04-13	4								1	2	1	1	2	4	1	5	1	1	0	1	0	1	0	0	0	1	0	0	1	0	0	1	1	1	1	1	0	0	0	0	0	4	4	0
819	2	5	2022-04-10	3	1	23	1		2019	1	0	1	6	3	0	4	4	1	6	2	1	0	0	0	1	1	0	0	1	0	0	1	1	1	1	1	1	1	1	0	0	0	0	1	5	6	0		3
820	2	5	2022-04-10	4	5	14	1	3	2021	1	0	1	3	3	0	4	3	1	5	2	0	0	1	0	1	1	0	0	1	0	0	2	0	0	1	0	0	0						0	1	5	0		1
821	2	5	2022-04-10	3	1	57	1		2021	1	0	1	6	3	1	2	5	0		2	0	0	1	0	1	0	0	0	1	0	0	2	0	0	1	1	1	1	1	0	0	0	0	0	3	7	0		1
822	2	5	2022-04-10	9	1	41	1	4	2021	0	0	1	3	3	0	2	1	0		2	0	0	0	0	0	0	0	0	1	0	0	0	0	0	1	0	0	1	1	0	0	0	0	0	1	6	0		1
823	2	5	2022-04-10	5	1	26	1	3	2021	0	0	1	6	3	1	2	3	1	5	2	0	0	0	0	1	0	0	0	1	1	0	0	0	0	1	1	1	1	1	0	0	0	0	0	2	4	0		1
824	2	5	2022-04-10	3	1	69	2	2	2020	0	0	1	6	3	1	2	4	1	3	3	0	0	1	0	1	0	0	0	1	0	0	0	0	1	1	1	1	1	1	0	0	0	0	0	1	7	0		2
825	2	5	2022-04-10	2	1	54	1	2	2021	0	0	1	6	3	1	2	5	1	4	2	0	0	1	0	1	1	0	0	1	0	0	0	0	0	1	1	1	0						0	1	2	0		1
826	2	5	2022-04-10	4	1	45	2		2019	9	0	1	3	3	1	2	6	2	3	2	0	0	1	0	1	1	0	0	1	0	0	2	0	0	1	1	1	1	1	0	0	0	0	1	6	6	1	2	1
827	2	5	2022-04-10	7	2	50	2	20	2021	9	27	1	3	3	1	2	8	1	4	2	1	0	1	0	1	1	0	1	1	0	0	4	1	1	1	1	1	1	1	0	0	0	0	0	2	8	0		1
828	2	5	2022-04-10	3	1	67	2	2	2019	1	0	1	3	3	1	2	5	1	5	2	1	0	1	0	1	1	0	0	1	0	0	0	0	1	1	0	0	1	0	0	0	1	0	0	1	3	0		1
829	2	5	2022-04-10	3	2	63	1	10	2021	8	0	1	6	3	0	4	5	0		2	0	0	1	0	1	0	0	0	1	0	0	0	0	0	1	1	1	1	0	0	0	1	0	0	1	3	0		1
830	2	5	2022-04-10	9	3	21	2	10	2022	3	25	1	6	3	0	4	5	1	6	2	0	0	1	1	1	1	0	0	1	0	0	4	0	0	1	1	1	1	1	0	0	0	0	0	1	7	0		1
831	2	5	2022-04-10	7	1	24	2	20	2022	2	22	1	3	3	0	4	3	0		2	1	0	0	0	0	0	0	0	1	0	0	1	0	0	1	0	1	1	1	0	0	0	0	1	7	7	0		1
832	2	5	2022-04-10	4	3	21	1	1	2020	0	0	1	3	3	1	2	5	1	2	2	0	0	1	0	1	1	0	0	1	0	0	3	1	0	1	1	0	1	1	0	0	0	0	1	7	7	0		1
833	2	5	2022-04-11	7	1	59	1	3	2019	6	0	1	6	3	1	2	3	0		2	1	0	1	1	1	0	0	0	1	0	0	0	0	0	1	0	1	1	1	0	0	0	0	0	2	7	0		1
834	2	5	2022-04-11	5	1	25	2	20	2020	5	0	1	6	3	0	4	4	0		2	0	0	1	0	0	0	0	0	0	0	0	0	0	0	0	0	1	1	1	0	0	0	0	1	4	4	0		1
835	2	5	2022-04-11	6	3	37	1	20	2020	1	0	1	3	3	0	2	5	1	4	2	0	0	1	0	1	0	0	0	1	0	0	1	1	1	1	1	1	1	0	0	0	1	0	0	1	3	0		1
836	2	5	2022-04-11	8	3	14	1	2	2021	7	27	1	3	3	0	4	6	0		2	0	0	1	0	0	1	0	0	1	0	0	1	0	0	1	1	1	1	1	0	0	0	0	1	3	5	0		1
837	2	5	2022-04-14	4	1	47	1	6	2022	2	0	1	3	1	1	2	5	1	5	1	1	0	1	2	1	0	0	0	1	0	0	3	0	0	1	1	1	1	1	0	0	0	0	0	2	9	0		2
838	1	6	2022-04-04	2								1	2	3	1	1	5	1	1	1	0	0	1	0	1	0	0	0	1	0	0	0	0	0	1	1	1	1	0	1	0	0	0	0	1	1	0
839	1	6	2022-04-04	5	3	18	1	2	2022	3	15	1	6	3	1	1	4	1	4	1	0	0	1	1	1	0	0	0	1	0	0	4	0	0	1	1	1	1	1	0	0	0	0	1	8	8	0		1
840	1	6	2022-04-04	2	3	36	1	5	2019	3	0	2	1	2	1	1	1	1	4	1	0	0	0	0	1	0	0	0	1	0	1	1	0	0	1	1	1	0						1	7	7	1	4	3
841	1	6	2022-04-04	6	3	28	2	5	2019	5	0	1	3	2	1	1	6	2	1	1	1	0	1	0	1	0	0	0	1	0	1	4	0	0	1	1	1	1	1	0	0	0	0	1	4	7	1	2	1
842	1	6	2022-04-04	3	1	65	2	11	2020	6	10	1	1	3	1	2	6	3	4	1	0	1	1	0	1	1	1	1	1	0	1	3	0	1	1	0	1	0						1	3	7	0		3
843	1	6	2022-04-04	3	2	52	2	10	2021	11	19	1	2	2	1	1	4	1	4	1	1	0	2	1	1	0	0	0	1	0	0	2	0	0	1	1	1	1	1	0	0	0	0	1	2	4	0		1
844	1	6	2022-04-05	3	6	80	2		2020	0	0	1	6	1	0	2	3	1	4	1	0	0	1	0	1	0	0	0	1	0	0	0	0	0	1	1	1	1	1	0	0	0	0	1	4	7	0		1
845	1	6	2022-04-05	4	1	30	1	3	2021	3	0	1	3	1	1	1	4	1	4	1	1	0	0	1	1	0	0	0	1	0	0	3	0	1	1	1	1	1	1	0	0	0	0	1	7	8	1	2	1
846	1	6	2022-04-05	3	3	20	1	4	2021	12	0	1	6	2	1	1	5	1	4	1	0	0	1	0	1	0	0	0	1	0	1	2	0	0	1	1	1	1	1	0	0	0	0	1	3	8	1	3	1
847	1	6	2022-04-05	3								1	2	2	1	1	6	2	4	1	1	0	1	0	1	1	0	0	1	0	1	3	0	0	1	0	0	0						1	9	9	1	5
848	1	6	2022-04-05	1	1	57	2	6	2021	6	0	1	6	2	1	2	3	1	4	1	0	0	1	0	1	0	0	0	1	0	0	0	0	0	1	1	1	0						1	3	3	0		1
849	1	6	2022-04-06	5	8	45	2	10	2022	3	20	1	2	1	1	1	4	2	4	1	1	0	1	0	1	1	0	0	1	0	0	2	0	0	1	1	1	1	1	0	0	0	0	1	7	7	0		1
850	1	6	2022-04-06	4	3	18	1	3	2022	3	20	1	6	1	1	1	4	1	4	1	1	1	2	0	2	2	1	2	1	1	1	2	0	1	1	1	1	1	1	0	0	0	0	1	8	8	0		2
851	1	6	2022-04-06	4	3	18	2	1	2019	1	6	1	1	2	1	1	4	1	4	1	0	0	1	0	1	1	0	0	1	0	1	1	1	0	1	1	1	1	1	0	0	0	0	1	7	7	0		1
852	1	6	2022-04-06	7	1	38	1	5	2021	4	0	2	1	2	1	1	5	1	4	1	0	0	1	0	1	1	1	1	1	0	1	3	0	0	1	1	1	1	1	0	0	0	0	1	6	7	0		3
853	1	6	2022-04-06	2	1	18	1	14	2020	7	0	1	1	3	1	1	5	1	4	1	0	0	0	0	1	1	0	0	1	0	1	2	0	0	1	0	0	1	1	0	0	0	0	1	6	7	1	3	3
854	1	6	2022-04-06	2	3	20	2	4	2021	11	15	1	2	2	1	1	4	1	4	1	0	0	1	0	1	0	0	0	1	0	1	2	0	0	1	1	1	0						1	5	7	0		1
855	1	6	2022-04-07	3	1	35	2	10	2022	3	27	1	1	2	1	1	5	2	4	1	0	1	2	0	1	1	1	1	1	1	1	4	1	1	1	1	1	0						1	7	7	1	5	3
856	1	6	2022-04-07	2	1	31	2	50	2022	3	27	1	1	2	1	1	6	2	4	1	1	0	1	0	1	1	1	0	1	1	0	3	1	1	1	0	0	0						1	7	7	1	3	3
857	1	6	2022-04-07	3	1	27	1	12	2021	11	0	1	3	1	1	1	4	0		1	1	0	1	1	1	0	0	0	1	0	0	2	1	0	1	0	0	1	1	0	0	0	0	1	7	7	0		1
858	1	6	2022-04-07	3	1	34	2	2	2019	5	0	1	3	1	1	1	4	1	4	1	1	0	1	0	1	1	0	0	1	0	0	2	0	0	1	1	0	1	1	0	0	0	0	1	4	7	1	1	2
859	1	6	2022-04-07	3	2	36	2	3	2020	0	0	1	1	2	0	2	6	2	4	1	1	1	1	0	1	1	0	1	1	1	1	4	0	0	1	1	1	0						1	9	9	0		3
860	1	6	2022-04-07	5	1	29	2	1	2022	1	7	1	2	2	1	1	3	1	4	1	0	1	1	0	1	1	0	0	1	0	0	1	0	0	1	0	1	1	1	0	0	0	0	1	3	8	0		1
861	1	6	2022-04-07	5	1	42	2	3	2021	0	0	1	6	3	1	2	4	1	5	1	1	1	2	1	1	1	1	0	1	1	0	4	0	0	1	1	1	1	1	0	0	0	0	1	4	7	1	3	1
862	1	6	2022-04-15	7								3	1	2	1	1	4	1	4	1	0	0	1	0	1	1	0	0	1	0	1	0	0	1	1	0	0	1	0	0	0	1	0	1	3	6	0
863	1	6	2022-04-15	3								1	1	1	1	1	5	1	4	1	1	1	1	1	1	1	1	1	1	0	0	3	0	0	1	0	1	1	0	0	0	1	0	0	3	8	1	3
864	1	6	2022-04-15	3								1	1	1	1	1	6	1	4	1	0	0	1	0	1	0	0	0	1	0	2	3	0	0	1	0	0	1	1	0	0	0	0	1	7	7	0
865	1	6	2022-04-20	3								1	2	3	0	2	7	1	4	1	1	1	1	1	1	0	0	0	1	0	1	2	0	0	1	1	1	1	1	0	0	0	0	1	7	7	0
866	1	6	2022-04-20	2								1	2	2	1	1	6	2	4	2	1	1	1	0	1	1	1	0	1	0	0	2	0	0	1	1	0	1	1	0	0	0	0	1	4	7	0
867	1	6	2022-04-22	3								1	3	3	1	1	5	1	4	1	1	0	1	1	1	0	0	0	1	0	0	1	0	0	1	1	1	0						0	2	2	0
868	2	6	2022-04-08	3	1	42	2	1	2021	1	0	1	6	2	0	2	5	1	4	2	0	0	1	0	1	1	0	0	1	0	1	2	0	0	1	0	0	1	1	0	0	0	0	1	7	7	0		1
869	2	6	2022-04-08	3	1	52	1	30	2022	2	10	1	6	2	0	2	6	1	5	2	0	0	1	0	1	0	0	0	1	0	0	0	0	0	1	1	1	1	0	0	0	1	0	0	1	4	0		1
870	2	6	2022-04-08	2	1	35	2	1	2021	11	0	2	1	1	1	1	4	1	4	1	1	0	1	0	1	1	0	0	1	0	0	1	0	0	1	0	0	0						1	7	7	1	3	3
871	2	6	2022-04-08	1	1	42	1		2020	12	0	1	3	3	0	2	3	0		2	0	0	1	0	1	0	0	0	1	0	0	1	0	0	1	1	0	1	1	0	0	0	0	1	4	4	0		1
872	2	6	2022-04-08	1	1	39	2	2	2022	3	25	1	6	3	0	2	4	1	5	2	1	0	1	0	1	0	0	0	1	0	1	0	0	0	1	1	1	0						1	4	4	1	6	1
873	2	6	2022-04-09	1	1	67	2	10	2021	12	0	3	3	3	0		2	0		2	0	0	0	0	0	0	0	0	0	0	0	1	0	0	1	0	1	0						1	1		1	3	3
874	2	6	2022-04-09	12	1	22	2	20	2021	12	0	1	2	3	1	2	6	1	4	2	0	0	1	0	1	1	0	0	0	0	1	2	1	0	1	0	0	1	1	0	0	0	0	1	1	7	0		1
875	2	6	2022-04-11	10	3	20	2	6	2022	3	0	1	3	3	0	2	5	1	5	2	1	0	1	0	1	1	1	0	1	0	2	4	1	0	1	1	0	1	1	0	0	0	0	1	2	7	1	3	2
876	2	6	2022-04-11	4	3	13	1		2020	8	0	1	3	3	1	2	2	1	5	2	0	0	1	0	1	0	0	1	1	0	1	1	1	0	1	1	0	1	1	0	0	0	0	1	9	9	1	5	1
877	2	6	2022-04-12	2	1	34	1	5	2022	2	24	1	6	3	0	2	3	0		2	1	0	1	1	0	0	0	0	1	0	0	0	0	0	1	0	0	1	1	0	0	0	0	1	6	6	0		3
878	2	6	2022-04-12	5	1	43	1	1	2021	7	18	1	1	1	1	1	5	2	4	1	0	1	1	0	1	0	0	0	1	1	1	3	0	0	1	0	1	1	1	0	0	0	0	1	4	7	0		3
879	2	6	2022-04-12	5								1	2	3	0	2	5	1	4	2	2	0	1	1	1	0	0	0	1	0	1	1	0	0	1	1	0	1	1	0	0	0	0	1	4	7	1	6
880	2	6	2022-04-12	9	2	34	1		2020	0	0	1	3	3	0	2	5	0		2	1	0	2	0	1	0	0	0	1	0	0	3	0	0	1	1	0	1	1	0	0	1	0	0	1	6	1	3	2
881	2	6	2022-04-14	4	3	23	1	1	2022	3	6	1	1	1	1	1	5	1	4	1	1	1	2	0	1	1	1	0	1	0	0	4	0	0	1	1	0	0						1	7	8	0		3
882	2	6	2022-04-14	4	7	23	2	10	2022	0	0	1	6	1	0	2	6	0		1	0	0	1	1	1	0	0	1	1	0	1	4	1	1	1	1	1	1	1	0	0	0	0	1	10	10	1	5	1
883	2	6	2022-04-14	4	3	7	1	2	2019	10	0	1	3	1	1	1	4	1	1	1	0	0	1	0	1	1	0	0	1	0	0	1	0	0	1	1	1	1	1	0	0	0	0	1	4	7	1	6	2
884	2	6	2022-04-14	5	3	12	1	5	2021	12	0	1	6	3	0	2	5	1	1	2	1	0	1	1	1	1	0	0	1	1	1	2	0	0	1	1	1	1	1	0	0	0	0	1	2	8	1	3	2
885	2	6	2022-04-14	4	3	1	2	1	2022	1	21	1	3	3	0	2	3	1	5	2	0	0	1	1	1	0	0	0	1	0	0	1	0	0	1	1	0	1	1	0	0	0	0	1	9	9	0		1
886	2	6	2022-04-14	3	1	36	2	10	2019	7	0	1	6	3	0	2	4	1	5	2	1	0	1	0	1	1	0	0	1	0	1	2	0	0	1	1	0	0						1	6	5	1	2	1
887	2	6	2022-04-14	3	1	18	1	6	2021	11	0	1	6	3	0	2	3	0		2	0	0	1	0	1	1	0	0	1	0	1	2	0	0	1	1	0	1	1	0	0	0	0	1	6	7	1	2	3
888	2	6	2022-04-14	5	1	21	1	10	2020	11	22	1	3	3	0	2	4	1	5	2	1	0	1	1	1	0	0	0	1	0	0	1	1	0	1	1	0	1	1	0	0	0	0	1	7	7	0		1
889	2	6	2022-04-14	5	3	8	2	10	2022	1	16	1	2	3	0	2	4	0		2	0	1	1	1	1	1	0	0	1	0	1	3	0	0	1	1	1	0						1	8	8	1	5	3
890	2	6	2022-04-14	6	1	44	2	10	2022	1	0	1	2	3	0	2	7	1	5	2	1	0	1	1	1	1	0	0	1	0	0	1	0	0	1	1	0	1	1	0	0	0	0	1	3	7	0		1
891	2	6	2022-04-15	3	1	44	1	10	2022	1	28	1	2	1	1	1	4	1	4	1	0	0	1	0	1	0	0	0	1	0	0	1	0	0	1	1	0	1	1	0	0	0	0	1	3	7	0		1
892	2	6	2022-04-15	5	1	56	1	10	2022	2	5	1	1	1	1	1	6	1	4	1	0	0	1	0	1	1	0	0	1	0	0	1	0	0	1	1	1	1	1	0	0	0	0	0	2	7	0		1
893	2	6	2022-04-15	5	1	41	1	8	2021	4	0	1	1	3	1	1	8	3	4	1	1	1	1	0	1	1	1	2	1	0	1	4	0	0	1	1	1	0						1	9	9	1	5	3
894	2	6	2022-04-16	3	1	24	2	10	2019	6	0	1	3	1	1	1	4	1	4	1	0	1	1	0	1	0	0	0	1	0	1	2	0	0	1	1	1	1	1	0	0	0	0	1	7	7	1	1	3
895	2	6	2022-04-16	2	1	44	1	14	2019	11	0	1	3	1	1	1	4	1	4	1	0	0	0	0	0	0	0	0	1	0	0	2	0	0	1	1	1	0						1	6	6	0		1
896	2	6	2022-04-16	1	1	42	2	11	2022	3	0	1	1	1	0	2	5	1	1	1	0	1	1	0	1	1	0	0	1	0	0	1	0	0	1	0	0	0						0	2	2	1	1	1
897	2	6	2022-04-16	4	1	37	1	15	2022	3	16	1	1	1	1	1	5	1	4	1	0	0	1	0	1	0	1	0	1	0	1	4	0	0	1	1	1	0						1	9	9	0		1
898	2	6	2022-04-16	4	1	39	2	30	2022	3	0	1	6	3	1	1	6	1	4	1	0	0	2	0	1	0	0	0	1	0	1	3	0	0	1	1	0	1	1	0	0	0	0	0	4	7	0		1
899	2	6	2022-04-16	6	3	18	1	6	2022	3	15	1	6	3	1	1	4	1	5	1	0	0	1	0	1	1	0	0	1	0	0	2	0	0	1	0	0	1	1	0	0	0	0	0	2	6	0		1
900	2	6	2022-04-16	5	1	60	1	5	2020	0	0	1	6	3	1	1	6	1	5	1	0	1	1	0	1	1	2	0	1	0	0	1	0	0	1	1	0	1	1	0	0	0	0	0	2	5	0		1
901	2	6	2022-04-18	5	2	35	1	15	2022	1	0	1	3	1	1	1	7	1	1	1	0	1	1	0	1	1	1	0	1	0	1	4	0	1	1	1	0	1	1	0	0	0	0	1	7	7	1	2	1
902	2	6	2022-04-18	1								1	6	3	0	2	3	0		1	1	0	0	0	0	0	0	0	0	0	0	0	0	0	0	0	0	0						0	2	1	1	1
903	2	6	2022-04-18	5	1	34	1	2	2021	11	0	1	6	3	0	2	3	1	5	1	1	0	1	0	0	0	0	0	1	0	1	1	0	0	1	1	1	1	1	0	0	0	0	1	4	4	0		1
904	2	6	2022-04-18	2	1	59	2	10	2022	1	0	1	3	2	1	1	5	1	4	1	1	0	1	0	1	1	0	0	1	0	0	1	0	0	1	1	0	1	0	0	0	1	0	0	1	2	0		1
905	2	6	2022-04-18	1	1	65	2	10	2019	2	0	1	3	2	1	1	2	1	4	1	0	0	1	0	1	1	0	0	1	0	1	1	0	0	1	0	1	1	0	0	0	1	0	0	1	1	0		1
906	2	6	2022-04-18	6	1	38	1	20	2021	12	0	1	2	2	1	1	5	1	4	1	1	0	1	0	1	1	0	0	1	0	1	2	0	0	1	1	1	1	1	0	0	0	0	1	7	7	1	2	1
907	2	6	2022-04-18	7	3	15	1	10	2022	1	0	1	6	3	1	2	4	1	1	2	0	0	1	0	1	1	0	0	1	0	1	1	0	0	1	1	1	1	1	0	0	0	0	1	7	7	0		1
908	2	6	2022-04-19	4	1	30	2	5	2022	3	0	1	3	3	0	2	5	1	5	2	1	1	2	0	3	1	0	0	1	0	0	4	0	0	1	1	1	1	1	0	0	0	0	1	6	7	1	3	3
909	2	6	2022-04-19	5	1	41	1	10	2020	8	0	1	3	3	0	2	7	1	4	2	1	0	1	0	1	1	0	0	1	0	1	2	0	0	1	0	0	1	1	0	0	0	0	1	4	7	1	6	1
910	2	6	2022-04-19	6	1	55	2	40	2021	2	0	1	6	3	0	2	4	0		2	0	0	1	0	1	0	0	0	0	0	1	1	1	0	1	1	0	1	1	0	0	0	0	1	2	4	1	6	1
911	2	6	2022-04-19	3	3	18	1	4	2022	3	0	1	3	3	0	2	7	1	5	2	1	0	1	0	1	0	0	0	1	0	1	1	0	0	1	1	1	1	0	0	0	1	0	1	2	6	0		3
912	2	6	2022-04-19	5	1	26	1	2	2020	1	0	1	6	3	0	2	4	0		2	1	0	1	0	1	0	0	0	1	0	0	3	0	0	1	1	1	1	1	0	0	0	0	1	7	7	0		1
913	2	6	2022-04-19	5								1	6	3	0	2	4	1	5	3	1	0	1	0	1	1	0	0	1	0	1	1	0	0	1	1	1	1	0	0	0	1	0	0	1	6	0
914	2	6	2022-04-19	3	1	41	1	10	2019	3	0	1	1	3	0	2	6	1	4	2	1	1	1	0	1	0	0	0	1	0	1	1	0	0	1	1	1	1	0	1	0	0	0	1	7	7	0		1
915	2	6	2022-04-19	1	1	45	1	5	2021	5	0	1	1	3	0	2	4	1	4	2	0	0	1	0	1	1	0	0	1	0	1	1	0	0	1	1	0	0						0	6	6	0		1
916	2	6	2022-04-19	4	3	23	2	5	2022	2	0	1	2	3	0	2	5	1	4	2	1	1	1	0	1	0	0	0	1	0	1	2	0	0	1	1	1	1	1	0	0	0	0	1	2	7	1	6	1
917	2	6	2022-04-19	2	1	39	2	10	2019	7	0	1	3	3	0	2	3	1	5	2	1	0	1	1	1	0	0	0	1	0	1	1	0	0	1	1	1	1	0	1	0	0	0	1	4	5	0		1
918	2	6	2022-04-20	3	1	49	2	8	2021	12	0	1	6	3	1	1	4	1	4	1	1	0	1	0	1	1	0	0	1	0	1	2	0	0	1	1	0	1	1	0	0	0	0	1	3	6	0		1
919	2	6	2022-04-20	2	2	43	1	10	2021	1	30	1	6	1	1	1	4	1	5	1	1	0	1	0	1	0	0	0	1	0	0	0	0	0	1	0	0	1	1	0	0	0	0	1	7	7	1	6	1
920	2	6	2022-04-20	2	2	23	1	5	2021	12	7	1	2	1	1	1	5	1	4	1	1	1	1	0	1	1	1	1	1	1	0	2	0	1	1	1	0	0						1	9	9	1	1	1
921	2	6	2022-04-22	1	1	42	1	3	2019	7	0	1	1	3	1	1	5	1	4	1	0	0	1	0	1	1	0	0	1	0	0	1	0	0	1	1	1	0						1	7	7	1	1	3
922	2	6	2022-04-22	1	1	51	2	30	2019	3	0	1	6	3	1	1	3	1	5	1	1	0	0	0	1	0	0	0	1	0	0	1	1	0	1	0	0	1	0	0	0	1	0	0	2	1	1	3	1
923	2	6	2022-04-22	1	1	49	2	20	2019	6	0	1	6	3	1	1	3	1	5	1	1	0	1	0	1	0	0	0	1	0	0	0	0	0	1	0	0	1	0	0	0	1	0	0	2	1	1	7	3
924	2	6	2022-04-22	2	1	40	1	4	2020	3	0	1	3	3	0	2	5	1	4	1	0	0	0	0	1	1	0	0	1	0	0	1	0	0	1	0	0	1	1	0	0	0	0	1	7	7	0		1
925	2	6	2022-04-22	3	1	35	1	13	2022	2	0	2	3	3	1	1	4	1	5	1	0	0	1	0	1	1	0	0	1	0	0	1	0	0	1	0	0	1	1	1	0	0	0	1	3	4	0		1
926	2	6	2022-04-22	4	1	23	2	5	2019	6	0	1	1	3	1	1	4	1	4	2	0	1	1	0	1	1	0	0	1	1	1	2	0	1	1	0	1	1	1	0	0	0	0	1	7	7	1	3	1
927	2	6	2022-04-22	8	1	31	1	10	2019	11	0	1	3	1	1	1	5	1	4	1	0	0	0	0	1	1	0	0	1	0	0	4	0	0	1	1	1	1	1	0	0	0	0	1	6	7	0		1
928	2	6	2022-04-22	2	1	45	1	8	2021	12	0	1	6	3	0	2	4	1	5	2	1	0	1	0	1	0	0	0	1	0	1	1	0	0	1	1	0	0						1	4	7	0		1
929	2	6	2022-04-22	6	2	18	1	1	2022	3	0	1	3	3	1	1	4	1	5	2	0	0	0	0	1	1	0	0	1	0	1	1	0	1	1	1	1	1	1	0	0	0	0	1	8	8	1	2	1
930	2	6	2022-04-22	1	1	48	2	10	2019	3	0	1	6	3	1	1	4	1	5	2	1	0	0	0	1	1	0	0	1	0	0	0	0	0	0	1	1	0						0	1	1	1	1	1
931	1	6	2022-04-04	2	1	33	2	5	2021	9	7	2	3	3	0	2	3	0		1	0	0	1	0	1	0	0	0	1	0	1	1	0	0	1	0	0	1	1	0	0	0	0	1	7	7	0		3
932	1	6	2022-04-04	8	1	73	2	6	2022	3	0	1	2	2	1	1	6	1	1	1	0	0	0	0	1	0	0	0	1	0	0	1	1	1	1	1	1	1	1	0	0	0	0	0	2	6	0		3
933	1	6	2022-04-04	2	1	28	2	19	2020	10	0	1	3	3	0	2	4	1	3	2	1	0	1	0	1	0	0	0	1	0	1	2	0	0	1	0	0	1	1	0	0	0	0	1	7	7	1	3	1
934	1	6	2022-04-04	5	1	47	2	6	2021	12	19	1	2	1	1	1	7	2	1	1	0	1	2	0	2	1	3	1	1	1	2	4	0	1	1	1	0	1	1	0	0	0	0	1	9	9	0		1
935	1	6	2022-04-04	3	1	42	2	80	2021	6	0	1	1	1	1	1	8	2	1	1	0	1	1	0	1	1	0	1	1	0	2	3	0	0	1	0	1	0						1	9	9	1	5	3
936	1	6	2022-04-04	3	3	29	2	3	2022	1	0	1	1	3	1	1	5	1	1	1	0	0	1	0	1	1	0	0	1	0	0	2	0	0	1	0	0	0						0	2	5	0		1
937	1	6	2022-04-04	6	1	47	1	20	2022	1	0	1	3	3	1	1	6	1	1	1	0	0	1	0	1	0	0	0	1	0	0	2	0	0	1	0	0	1	1	0	0	0	0	1	4	7	0		1
938	1	6	2022-04-04	3	1	38	2	12	2021	1	0	1	1	3	1	1	4	2	1	1	0	1	1	0	1	1	1	1	1	0	1	3	0	0	1	0	0	0						1	7	7	0		1
939	1	6	2022-04-04	2	1	33	1	4	2022	3	17	1	1	2	1	2	7	2	4	1	0	1	1	0	1	1	1	2	1	0	1	2	0	0	1	0	0	0						1	9	10	0		3
940	1	6	2022-04-04	4	3	6	1	1	2021	9	0	1	2	1	1	2	5	1	3	1	0	0	1	0	1	0	0	1	1	0	0	1	0	0	1	0	0	1	1	0	0	0	0	1	9	9	1	3	1
941	1	6	2022-04-04	2	1	19	2	2	2019	11	0	1	1	1	1	1	6	1	1	1	0	1	1	1	1	1	0	1	1	0	1	2	0	0	1	1	0	0						1	8	8	1	1	3
942	1	6	2022-04-05	3	1	55	1	10	2020	11	14	1	1	3	1	1	7	1	1	1	0	0	1	0	1	1	1	0	1	0	0	2	1	1	1	1	0	1	1	0	0	0	0	1	4	8	0		1
943	1	6	2022-04-05	4	1	18	2	1	2022	3	16	1	1	1	1	1	5	2	1	1	1	0	2	1	1	1	0	0	1	0	1	1	0	0	1	1	0	1	1	0	0	0	0	1	6	7	0		2
944	1	6	2022-04-05	5	2	35	1		2022	1	0	1	1	1	1	1	5	1	1	1	0	1	1	0	1	0	0	0	1	0	0	2	0	0	1	1	0	1	1	0	0	0	0	1	5	5	0		1
945	1	6	2022-04-05	3	1	32	1	1	2022	2	0	3	3	1	1	1	1	1	1	1	0	0	1	0	1	0	0	0	1	0	0	2	0	0	1	0	1	1	1	0	0	0	0	1	6	6	0		1
946	1	6	2022-04-05	4	2	77	1	5	2021	11	0	1	3	1	0	2	4	1	3	1	0	0	0	0	1	0	0	0	1	0	0	1	0	1	0	1	1	1	0	0	0	1	0	0	2	4	0		1
947	1	6	2022-04-05	5	1	40	1	5	2022	3	0	1	1	1	1	1	5	1	1	1	1	0	1	0	2	2	0	0	1	0	1	3	1	1	1	0	0	1	1	0	0	0	0	1	4	8	0		2
948	1	6	2022-04-05	4	3	19	1		2019	8	19	1	3	1	1	1	2	1	1	1	0	1	0	0	1	0	0	0	1	0	1	3	1	1	1	0	1	1	1	0	0	0	0	1	3	8	1	3	3
949	1	6	2022-04-05	3	1	48	1	2	2022	3	0	1	3	3	0	2	4	0		2	0	0	0	0	0	0	0	0	1	0	0	0	0	0	0	0	0	0						1	2	6	0		1
950	1	6	2022-04-05	2								1	3	1	1	1	4	1	1	1	0	1	1	0	1	0	0	0	1	0	0	1	0	0	1	0	0	0						1	6	6	0
951	1	6	2022-04-05	4	1	32	1		2021	12	0	1	3	1	1	1	4	1	1	1	0	1	1	0	1	1	1	0	1	1	0	3	0	0	1	1	1	1	1	0	0	0	0	1	7	7	0		1
952	1	6	2022-04-06	3	1	34	1	5	2021	0	0	1	1	1	1	1	5	1	1	1	0	0	1	0	1	1	1	0	1	0	0	1	0	0	1	1	1	0						1	7	7	1	1	3
953	1	6	2022-04-06	2	3	19	2	10	2020	6	0	1	3	1	1	2	6	1	3	1	0	1	2	0	1	1	1	1	1	0	1	1	0	0	1	1	1	0						1	10	10	0		3
954	1	6	2022-04-06	1	1	46	2	2	2020	0	0	1	1	1	1	1	5	2	1	1	0	1	2	0	1	0	1	0	1	1	1	2	0	0	1	1	1	0						1	4	4	1	3	3
955	1	6	2022-04-06	1	1	78	1	3	2020	0	0	1	3	1	1	1	4	1	1	1	0	0	0	0	1	0	0	0	1	1	0	0	0	0	1	0	1	1	0	0	0	1	0	1	4	4	0		1
956	1	6	2022-04-06	2								1	3	3	0	1	2	0		2	0	0	0	0	0	0	0	0	0	0	0	0	0	0	0	0	1	1	1	0	0	0	0	1	5	7	0
957	1	6	2022-04-06	3								2	1	1	1	1	3	1	1	1	0	0	1	0	1	0	0	0	1	0	1	1	0	0	1	0	0	1	1	0	0	0	0	1	7	7	0
958	1	6	2022-04-06	3	1	20	1		2020	0	0	1	3	1	1	1	5	1	1	1	1	0	1	0	1	0	0	1	1	1	1	2	0	0	1	0	0	1	1	0	0	0	0	1	6	6	1	2	1
959	1	6	2022-04-07	4	1	33	1	3	2020	0	0	1	3	1	1	1	5	1	1	1	0	0	1	0	1	0	0	0	1	0	0	1	0	0	1	1	0	0						1	7	7	0		3
960	1	6	2022-04-07	4								1	1	1	1	1	7	3	1	1	1	1	1	0	1	1	0	0	1	0	0	3	0	0	1	1	1	1	1	0	0	0	0	1	7	9	0
961	1	6	2022-04-07	3	1	78	2	1	2022	1	21	1	3	1	1	1	4	1	2	1	1	0	1	0	1	0	0	0	1	0	0	2	0	0	1	1	1	1	0	0	0	1	0	0	2	4	0		1
962	1	6	2022-04-07	5	1	19	2	4	2022	1	0	1	3	1	1	1	5	0		1	1	0	1	1	1	1	0	0	1	0	0	3	0	1	1	0	0	1	1	0	0	0	0	1	9	9	0		2
963	2	6	2022-04-08	2	1	64	2	34	2021	12	0	1	3	1	0	2	4	1	3	2	0	0	1	0	1	1	1	0	1	0	1	2	0	0	1	1	0	0						1	7	7	0		1
964	2	6	2022-04-08	3	1	50	1	10	2022	2	0	1	3	3	0	2	2	0		2	0	0	1	0	1	0	0	0	0	0	1	1	0	0	1	1	0	1	1	0	0	0	0	1	6	6	1	3	1
965	2	6	2022-04-08	5	3	14	2	2	2021	11	0	1	3	3	0	2	1	1	4	2	2	0	1	1	1	0	0	0	1	0	1	2	0	1	1	1	1	1	1	0	0	0	0	1	2	6	1	3	2
966	2	6	2022-04-08	4	3	2	1	1	2021	12	0	1	3	3	0	2	4	0		2	0	0	1	0	1	0	0	0	1	0	1	1	0	0	1	1	0	1	1	0	0	0	0	1	4	4	0		1
967	2	6	2022-04-08	4	1	37	1		2022	1	0	1	3	3	0	2	5	1	4	2	0	0	1	0	1	0	0	0	1	1	1	3	0	1	0	1	0	1	1	0	0	0	0	1	6	6	0		1
968	2	6	2022-04-08	5	2	47	1		2021	0	0	1	3	1	0	2	4	1	1	2	0	0	1	0	1	0	0	0	1	0	1	2	0	1	1	1	0	1	1	0	0	0	0	1	2	7	0		1
969	2	6	2022-04-08	3	1	69	1		2021	3	0	1	2	1	1	2	4	1	4	2	0	0	0	0	1	1	0	0	1	0	0	2	0	0	1	1	0	1	1	0	0	0	0	1	4	6	0		1
970	2	6	2022-04-08	4	1	44	2		2020	0	0	1	3	1	1	2	5	1	3	3	1	0	1	1	1	1	0	0	1	0	1	3	0	1	1	0	0	1	1	0	0	0	0	1	4	6	1	3	1
971	1	6	2022-04-04	2	1	50	2	20	2020	10	5	1	2	1	1	1	5	1	4	1	1	0	1	0	1	0	0	0	1	0	1	2	0	0	1	1	1	0						1	6	7	1	3	1
972	1	6	2022-04-04	4	2	24	1	1	2022	3	20	1	3	2	1	1	5	1	3	1	0	0	1	0	1	0	0	0	1	0	1	1	0	0	1	1	1	0						1	4	4	0		1
973	1	6	2022-04-04	5	1	43	2	10	2019	6	0	1	6	1	1	1	3	1	3	1	0	0	1	0	1	0	0	0	1	0	0	3	0	0	1	1	1	1	1	0	0	0	0	1	7	7	0		1
974	1	6	2022-04-04	2	1	29	2	10	2022	3	25	1	2	3	1	1	2	1	4	1	0	1	1	0	1	0	0	1	1	0	1	2	0	0	1	1	1	0						1	9	9	1	5	3
975	1	6	2022-04-04	2	1	43	1	2	2019	11	0	1	1	1	1	1	2	1	4	1	0	0	1	0	1	0	0	0	1	0	0	2	0	0	1	1	1	1	1	0	0	0	0	1	3	5	0		1
976	1	6	2022-04-04	2	2	57	2	5	2020	4	0	1	6	3	1	1	4	1	4	1	0	0	1	0	1	0	0	0	1	0	0	0	0	0	1	1	1	1	1	0	0	0	0	1	3	3	0		1
977	1	6	2022-04-05	5	3	18	2	2	2022	3	14	1	3	1	1	1	4	1	4	1	0	0	1	0	1	0	0	0	1	0	0	0	0	1	1	1	1	1	1	0	0	0	0	1	3	7	0		1
978	1	6	2022-04-05	3	1	37	2	2	2022	3	20	1	2	1	1	1	4	1	4	1	0	0	1	0	1	0	0	0	1	0	1	2	0	0	1	1	1	0						1	7	2	1	3	1
979	1	6	2022-04-05	7	3	12	1	2	2022	1	20	1	3	3	0	2	2	1	4	2	0	0	1	0	1	0	0	0	0	0	0	0	0	0	1	1	1	1	1	0	0	0	0	1	3	6	0		1
980	1	6	2022-04-05	4								1	2	2	1	1	5	1	4	1	0	0	1	0	1	0	0	0	1	0	1	3	0	1	1	1	1	1	0	1	0	0	0	1	7	7	0
981	1	6	2022-04-05	1								1	2	2	1	1	2	1	4	1	1	0	1	1	1	1	0	0	0	0	0	1	0	0	1	1	1	1	0	0	0	1	0	1	4	4	0
982	1	6	2022-04-06	3								1	6	2	1	1	4	1	4	1	1	0	1	0	1	1	0	0	1	0	0	2	0	0	1	0	0	1	1	0	0	0	0	0	2	2	0
983	1	6	2022-04-06	3	6	80	1	2	2022	3	23	1	1	1	1	1	6	1	4	1	0	0	1	0	1	0	1	0	1	0	1	2	0	0	1	1	1	1	0	0	0	1	0	1	6	5	1	3	1
984	1	6	2022-04-06	1	1	66	2	30	2022	3	20	1	3	3	1	1	2	1	4	3	1	0	0	0	1	0	0	0	1	0	0	0	0	0	1	1	1	1	0	0	0	1	0	0	2	1	0		1
985	1	6	2022-04-06	7	1	52	2	60	2022	3	21	1	3	1	1	1	7	1	4	1	1	1	2	0	1	1	1	1	1	0	0	3	0	1	1	1	1	1	1	0	0	0	0	1	4	6	1	2	1
986	1	6	2022-04-06	2	1	34	1	4	2022	1	4	1	3	3	1	1	4	1	4	1	0	0	0	0	1	1	0	0	1	0	0	2	0	0	1	1	1	1	1	0	0	0	0	1	7	7	0		1
987	1	6	2022-04-06	1	1	45	2	8	2020	6	0	1	6	3	1	1	3	1	4	2	0	0	1	0	1	0	0	0	1	0	0	0	0	0	1	1	1	0						1	4	4	0		1
988	1	6	2022-04-06	2	1	56	2	20	2020	0	0	1	6	3	0	2	3	0		3	0	0	1	0	1	0	0	0	0	0	0	1	0	0	0	0	1	1	1	0	0	0	0	0	2	2	1	6	1
989	1	6	2022-04-07	4	5	19	2	2	2021	12	14	1	6	2	1	1	4	1	4	1	1	0	1	0	1	1	0	0	1	0	1	2	0	1	1	1	1	1	0	0	0	1	0	1	2	7	0		1
990	1	6	2022-04-07	5	3	20	2	1	2021	12	0	1	6	3	1	1	5	1	3	1	1	0	2	1	1	0	0	0	1	0	0	3	0	0	1	1	1	1	1	0	0	0	0	1	4	6	0		1
991	1	6	2022-04-07	6	1	49	1	30	2021	12	5	1	2	3	1	1	6	1	4	1	0	0	1	0	1	0	0	0	1	0	0	2	0	0	1	0	0	1	1	0	0	0	0	1	4	8	0		1
992	1	6	2022-04-07	4	1	47	2	3	2021	10	18	1	1	3	1	1	5	1	4	1	0	1	1	0	1	1	1	0	1	0	1	3	0	0	1	1	1	0						1	6	9	1	5	3
993	1	6	2022-04-07	3	1	55	2	4	2021	0	0	1	2	1	1	1	6	1	4	1	1	1	1	0	1	0	0	0	1	0	1	3	0	0	1	1	0	0						1	10	10	1	5	1
994	1	6	2022-04-07	3	1	32	2	28	2020	0	0	1	2	1	1	1	5	1	4	1	0	0	0	0	1	0	0	0	1	0	0	0	0	0	1	1	1	0						1	3	3	0		1
995	1	6	2022-04-07	8								1	6	3	0	2	6	1	4	2	1	0	1	0	1	0	0	0	0	0	1	1	0	0	1	0	0	1	1	0	0	0	0	1	7	7	1	2
996	1	6	2022-04-20	2	1	44	1	4	2022	3	0	1	1	2	1	1	5	1	4	1	0	0	1	0	1	1	0	0	1	0	1	1	0	0	1	1	1	0						1	3	7	0		2
997	1	6	2022-04-20	2								1	1	1	1	1	4	2	4	1	0	1	1	0	1	1	0	1	1	1	1	2	1	1	1			0						1	7	7	1	2
998	1	6	2022-04-22	2								1	3	1	1	1	4	1	4	1	0	0	1	0	1	1	0	0	1	1	1	0	0	0	1	1	1	1	1	0	0	0	0	1	2	4	0
999	2	6	2022-04-06	4	1	26	2	5	2020	0	30	1	1	3	0	2	6	0		2	1	0	1	0	1	1	1	0	1	0	1	2	0	0	1	1	1	0						1	7	7	1	3	1
1000	2	6	2022-04-08	4	6	58	1	10	2022	2	0	1	6	2	0	2	4	1	5	2	0	0	1	0	1	0	0	0	0	0	2	4	0	0	1	1	1	1	1	0	0	0	0	1	7	7	1	3	1
1001	2	6	2022-04-08	4	3	18	2	50	2022	2	0	1	6	3	0	2	5	1	5	2	1	0	1	1	1	1	0	0	1	1	1	4	0	1	1	1	0	1	1	0	0	0	0	1	7	8	0		3
1002	2	6	2022-04-08	5	1	75	2	10	2022	3	25	1	2	3	1	2	6	1	4	2	1	0	2	0	1	0	0	0	1	0	3	3	1	1	1	1	1	1	0	0	0	1	0	1	7	7	0		1
1003	2	6	2022-04-08	1	1	37	2	8	2022	3	25	1	6	3	1	1	4	0		1	1	0	1	0	1	0	0	0	1	0	0	0	0	1	1	1	1	0						1	4	4	1	6	1
1004	2	6	2022-04-09	3	1	47	1	10	2021	12	0	1	6	3	1	2	7	1	1	2	1	0	1	1	1	0	0	0	1	0	1	4	0	1	1	1	1	1	1	0	0	0	0	1	4	7	0		1
1005	2	6	2022-04-09	12	1	49	2	65	2021	7	0	1	3	3	0	2	6	1	4	2	0	0	1	0	1	0	0	0	0	0	1	1	0	0	1	0	0	1	1	0	0	0	0	1	1	7	1	3	1
1006	2	6	2022-04-09	2	1	52	1		2021	10	19	1	3	3	0	2	6	1	5	2	1	0	1	0	2	1	0	0	1	0	1	2	0	0	1	1	1	1	0	1	0	0	0	1	3	3	1	3	1
1007	2	6	2022-04-11	4	1	37	2	10	2019	4	0	1	3	3	0	2	4	1	5	1	0	0	1	0	1	1	0	0	1	0	1	0	0	0	1	1	0	1	1	0	0	0	0	1	7	7	1	3	1
1008	2	6	2022-04-12	7	3	18	2	10	2019	7	0	1	3	3	0	2	6	0		2	0	0	1	0	1	0	0	0	1	0	1	2	1	0	1	0	0	1	1	0	0	0	0	1	6	7	1	1	1
1009	2	6	2022-04-12	2	1	33	2	8	2022	1	0	1	3	3	0	2	4	0		1	0	0	1	0	2	1	0	0	1	0	1	2	0	0	1	1	0	1	1	0	0	0	0	1	7	7	1	1	1
1010	2	6	2022-04-14	5	1	57	2	4	2019	4	0	1	1	1	1	2	6	2	1	1	1	0	1	0	2	0	0	0	1	1	1	1	0	0	1	1	1	1	0	0	0	1	0	0	2	7	1	3	2
1011	2	6	2022-04-14	2	1	26	1	3	2019	6	0	3	3	1	1	1	5	1	4	2	0	0	1	0	1	1	0	0	1	0	1	1	0	0	1	1	1	1	1	0	0	0	0	1	9	9	0		1
1012	2	6	2022-04-14	3	1	39	2	4	2019	5	0	1	3	1	1	1	5	2	4	1	0	0	1	1	1	1	0	0	1	0	0	3	0	0	1	1	1	1	1	0	0	0	0	1	4	6	0		1
1013	2	6	2022-04-14	3	3	6	1	12	2021	2	0	1	3	3	0	2	1	1	4	2	1	0	1	0	1	0	0	0	1	0	1	0	0	0	1	1	0	1	1	0	0	0	0	1	7	7	0		2
1014	2	6	2022-04-14	5	1	34	1	50	2021	12	0	1	3	3	0	2	5	0		2	0	0	1	0	1	0	0	0	1	0	1	1	0	0	1	1	1	1	1	0	0	0	0	1	4	6	1	3	1
1015	2	6	2022-04-14	4	1	60	2		2019	5	0	1	3	3	1	2	6	1	1	2	1	0	1	0	1	0	0	0	1	0	0	2	0	0	1	1	1	1	1	0	0	0	0	1	1	7	1	3	1
1016	2	6	2022-04-14	5	2	36	2	30	2019	2	0	1	2	3	0	2	5	1	4	2	0	1	1	0	1	0	1	0	1	1	2	2	0	0	1	1	0	1	1	0	0	0	0	1	7	7	0		1
1017	2	6	2022-04-14	2	1	23	1		2022	1	0	1	3	3	0	2	5	1	5	2	0	0	0	0	1	0	0	0	0	0	1	1	0	0	1	1	1	1	1	0	0	0	0	0	3	6	0		1
1018	2	6	2022-04-15	4	1	33	1	6	2022	2	4	1	3	1	1	1	4	0		1	0	0	1	0	0	0	0	0	1	0	1	2	0	1	1	1	1	1	1	0	0	0	0	1	7	9	1	2	1
1019	2	6	2022-04-15	5	1	34	2	50	2022	3	19	1	1	1	1	2	5	1	4	1	0	0	1	0	1	1	0	0	1	0	1	2	0	0	1	1	0	0						1	7	7	0		1
1020	2	6	2022-04-15	1	1	33	2	9	2020	0	0	1	1	1	1	1	2	0		1	0	0	0	0	1	0	1	0	0	0	0	1	0	0	1	1	1	0						1	9	9	0		1
1021	2	6	2022-04-15	3	2	37	2		2022	1	0	1	3	1	1	1	4	1	5	1	0	0	1	0	1	0	0	0	1	0	1	2	0	0	1	1	1	1	1	0	0	0	0	1	7	7	0		2
1022	2	6	2022-04-16	4	1	58	2		2022	3	0	1	2	1	1	1	4	0		1	1	0	2	0	1	1	1	0	1	0	1	3	0	1	1	1	1	1	0	1	0	0	0	0	1	3	1	3	1
1023	2	6	2022-04-16	2	1	53	2	4	2020	0	0	1	1	1	1	1	6	1	4	1	0	1	1	0	1	1	0	0	1	0	0	2	0	0	1	1	1	0						1	2	3	1	2	1
1024	2	6	2022-04-16	2	2	56	1	10	2020	3	0	1	6	3	0	2	2	0		2	0	0	1	0	1	0	0	0	1	0	0	0	0	1	1	1	1	1	0	1	0	0	0	0	2	3	0		1
1025	2	6	2022-04-16	4	2	31	2		2022	0	0	1	6	3	1	1	5	0		1	0	0	1	0	1	1	0	0	1	0	0	1	0	0	1	0	0	1	1	0	0	0	0	1	7	7	0		3
1026	2	6	2022-04-18	3	1	50	1	3	2021	11	0	1	3	3	0	2	4	1	4	2	1	0	1	0	1	1	0	0	1	0	1	1	1	0	1	1	0	1	1	0	0	0	0	0	3	3	0		2
1027	2	6	2022-04-18	3	1	48	1	30	2022	2	0	1	3	3	0	2	6	0		2	1	0	1	0	1	1	0	0	1	0	1	1	0	0	1	1	1	1	1	0	0	0	0	1	3	3	0		1
1028	2	6	2022-04-18	9	3	16	2		2021	5	0	1	3	1	1	1	5	1	1	1	0	1	1	0	1	0	0	0	1	0	0	3	0	0	1	1	1	1	0	1	0	0	0	0	1	7	1	2	1
1029	2	6	2022-04-18	6	3	11	1	2	2019	4	0	1	2	1	1	1	4	0		1	1	0	1	0	1	0	0	0	1	0	0	1	0	0	1	1	1	1	1	0	0	0	0	1	4	4	0		1
1030	2	6	2022-04-18	4	1	23	2	15	2022	1	0	1	1	1	0	2	5	2	4	2	0	0	1	0	1	1	1	0	1	1	1	3	0	0	1	1	0	1	1	0	0	0	0	1	7	7	1	1	3
1031	2	6	2022-04-18	4	1	70	1	4	2021	9	0	1	1	3	1	2	6	1	4	2	1	0	1	0	1	1	1	0	1	1	1	3	0	0	1	1	1	0						1	7	7	0		1
1032	2	6	2022-04-19	1								1	3	3	1	2	2	1	5	2	0	0	1	0	1	1	1	0	1	0	1	1	0	0	1	0	1	0						1	8	8	1	2
1033	2	6	2022-04-19	2	3	10	2		2019	4	0	1	1	3	0	2	4	0		2	1	0	1	0	1	1	0	0	1	0	1	1	0	0	1	0	1	1	1	0	0	0	0	1	9	9	1	2	3
1034	2	6	2022-04-19	3	1	33	2		2021	6	0	1	3	3	1	1	4	1	4	2	1	0	1	0	1	0	0	0	1	0	0	1	0	0	1	0	0	1	1	0	0	0	0	1	7	7	0		1
1035	2	6	2022-04-19	2	1	54	2	15	2022	3	0	1	1	3	1	1	5	2	4	2	1	1	2	1	2	2	1	0	1	1	1	2	0	0	1	1	1	0						1	7	7	1	3	3
1036	2	6	2022-04-19	1								1	1	3	1	2	5	2	4	2	0	1	1	0	1	1	1	1	1	0	1	4	0	0	1	1	1	0						1	10	10	1	1
1037	2	6	2022-04-19	5								1	3	3	0	2	2	0		2	1	1	1	0	1	0	0	0	1	0	1	1	0	1	1	1	1	1	1	0	0	0	0	1	7	7	0
1038	2	6	2022-04-19	4	3	14	1	3	2021	12	0	1	3	3	1	2	4	1	5	2	0	0	0	0	1	0	0	0	1	0	0	0	1	0	1	1	1	1	1	0	0	0	0	1	5	5	0		1
1039	2	6	2022-04-19	4	1	22	1		2022	2	9	1	3	3	0	2	1	0		2	1	0	0	0	1	0	0	0	1	0	1	1	0	0	1	1	1	1	0	1	0	0	0	1	6	6	0		1
1040	2	6	2022-04-19	2	1	57	2	8	2020	3	0	1	6	3	0	2	2	0		2	0	0	0	0	1	0	0	0	1	0	0	0	0	1	1	1	1	0						0	1	2	0		1
1041	2	6	2022-04-20	6	1	22	2	30	2022	3	0	1	3	3	1	2	4	0		1	1	0	1	0	1	0	0	0	1	0	1	4	0	1	1	1	0	1	1	0	0	0	0	1	7	7	1	3	1
1042	2	6	2022-04-22	4	3	8	1	2	2022	1	19	1	1	3	0	2	4	1	4	2	1	1	1	0	1	1	1	0	1	0	0	2	0	0	1	1	0	1	1	0	0	0	0	1	7	7	0		1
1043	2	6	2022-04-22	1	1	62	1		2020	4	0	1	2	3	0	2	3	0		2	0	0	1	0	1	0	0	0	0	0	0	0	0	0	1	1	1	1	0	0	0	0	1	1	4	4	0		1
1044	2	6	2022-04-22	1	1	25	1		2022	1	0	1	1	3	1	1	3	0		3	1	0	1	0	1	1	0	0	1	0	1	1	0	0	1	1	0	1	0	1	0	0	0	1	7	7	0		1
1045	2	6	2022-04-22	2	1	40	2	6	2021	4	0	1	1	3	1	2	4	0		2	0	0	1	0	1	1	1	0	1	0	0	1	0	0	1	1	1	1	0	1	0	0	0	1	5	7	1	3	1
1046	2	6	2022-04-22	2	1	40	1	3	2020	2	0	1	3	3	1	1	4	1	5	1	1	0	1	0	1	1	0	0	1	0	0	2	0	0	1	1	1	1	1	0	0	0	0	1	7	7	0		1
1047	2	6	2022-04-22	5	1	20	2	5	2019	2	0	1	9	3	1	1	5	1	4	1	0	0	1	0	1	0	0	0	1	0	0	1	0	0	1	0	0	1	1	0	0	0	0	1	6	7	0		1
1048	2	6	2022-04-22	6	1	32	1		2020	0	0	1	3	3	1	1	7	1	4	1	1	0	1	0	1	1	0	0	1	0	0	1	0	0	1	1	0	0						1	7	7	0		3
1049	2	6	2022-04-22	1	1	19	2	2	2021	0	0	1	1	1	0	2	4	3	4	1	0	1	0	0	1	0	0	1	1	0	0	1	0	0	1	1	0	0						1	6	6	1	3	1
1050	2	6	2022-04-22	2	1	30	2	5	2020	3	0	2	1	1	1	1	4	1	4	1	1	1	1	0	1	0	0	1	1	0	1	2	0	0	1	1	1	0						1	9	9	1	5	1
1051	2	6	2022-04-22	6	3	12	2	4	2021	10	0	1	2	3	1	1	4	1	5	2	1	0	1	0	1	0	0	0	1	0	0	2	0	0	1	1	1	1	1	0	0	0	0	1	4	7	0		1
1052	2	6	2022-04-22	5	1	45	1	10	2019	7	0	1	1	3	1	1	3	0		2	0	0	1	0	1	1	1	0	1	0	1	3	0	0	1	1	1	1	1	0	0	0	0	1	7	7	1	3	1
1053	1	6	2022-04-04	7								1	1	1	1	1	2	1	4	1	0	1	1	0	1	0	1	0	1	0	1	1	0	0	1	1	1	1	1	0	0	0	0	1	7	9	1	2
1054	1	6	2022-04-04	3	1	73	1	20	2020	2	10	1	1	1	1	1	5	1	4	1	0	1	1	0	1	1	2	0	1	0	1	1	0	0	1	0	0	0						1	3	7	1	1	2
1055	1	6	2022-04-04	3	1	28	2	2	2021	11	15	1	2	1	1	1	5	2	4	1	0	1	1	1	1	1	1	1	1	1	1	3	0	0	1	0	0	0						1	10	10	1	5	3
1056	1	6	2022-04-04	3	1	25	1	25	2019	12	5	1	1	1	1	1	6	1	4	1	0	1	2	0	1	1	0	0	1	0	1	3	0	0	1	0	0	1	1	0	0	0	0	1	7	7	0		1
1057	1	6	2022-04-04	2	1	21	2	3	2019	2	15	1	1	1	1	1	3	1	4	1	0	1	1	0	1	1	0	0	1	0	0	2	0	0	1	0	0	0						1	7	7	0		1
1058	1	6	2022-04-04	5	1	33	1	10	2021	6	5	1	1	1	1	1	5	1	4	1	0	0	1	0	1	1	0	0	1	0	0	2	0	0	1	0	0	1	1	0	0	0	0	1	7	8	0		1
1059	1	6	2022-04-04	5	1	33	2	10	2020	11	23	1	1	1	0	2	4	1	4	1	0	0	2	1	1	0	0	0	1	0	2	3	0	0	1	1	0	1	1	0	0	0	0	1	7	8	0		1
1060	1	6	2022-04-05	2	1	58	1	50	2019	3	16	1	1	3	1	1	6	1	4	1	0	0	1	0	1	1	0	0	1	0	0	2	0	0	1	0	0	0						1	6	7	0		1
1061	1	6	2022-04-05	2	1	37	1	2	2022	3	15	1	2	3	0	2	5	0		1	0	0	1	0	1	1	0	0	1	0	0	0	0	0	0	0	0	1	1	0	0	0	0	1	6	6	0		1
1062	1	6	2022-04-05	1	1	72	2	40	2020	7	16	1	1	1	0	2	2	0		1	0	0	0	0	1	1	0	0	1	0	1	1	0	0	1	1	0	0						1	2	2	0		1
1063	1	6	2022-04-05	8	1	22	2	13	2021	7	25	1	1	1	1	1	6	1	1	1	1	0	1	0	1	1	0	1	1	0	1	4	0	0	1	1	1	1	1	0	0	0	0	1	5	9	0		1
1064	1	6	2022-04-05	3	1	51	1	3	2022	3	27	1	1	3	1	1	5	1	4	1	1	0	1	1	1	1	0	0	1	0	0	1	0	0	1	1	1	0						0	2	2	0		1
1065	1	6	2022-04-05	2	1	18	2	12	2021	2	16	1	1	1	0	2	5	1	4	1	1	1	1	0	1	1	0	1	1	0	0	2	0	0	1	1	0	0						1	7	10	0		1
1066	1	6	2022-04-06	2	1	58	1	20	2022	2	10	1	1	3	1	1	4	1	4	1	0	0	0	0	1	0	0	0	1	0	0	1	0	0	1	1	1	1	1	0	0	0	0	0	2	1	0		1
1067	1	6	2022-04-06	3	1	58	1	20	2022	3	10	1	1	3	1	1	6	1	4	1	1	1	1	0	1	1	0	0	1	0	0	3	0	0	1	1	1	1	1	0	0	0	0	1	3	8	0		1
1068	1	6	2022-04-06	2	1	48	2	40	2021	7	15	1	1	3	1	1	5	1	4	1	0	0	1	0	1	1	0	0	1	0	1	1	0	0	1	1	0	1	1	0	0	0	0	1	3	6	0		2
1069	1	6	2022-04-06	1	1	32	1	35	2021	7	20	1	1	3	1	1	3	1	4	1	1	0	1	0	1	0	0	0	1	0	1	1	0	0	1	1	1	1	1	0	0	0	0	1	7	7	1	2	3
1070	1	6	2022-04-06	2	1	61	1	60	2021	2	0	1	1	3	1	1	6	1	4	1	0	0	1	0	1	1	0	0	1	0	0	1	0	0	1	1	0	0						0	1	7	0		1
1071	1	6	2022-04-06	5	1	27	1	35	2022	1	22	1	2	1	1	1	6	1	4	1	0	0	1	0	1	0	0	0	1	0	0	1	0	0	1	1	1	1	1	0	0	0	0	1	7	7	0		1
1072	1	6	2022-04-06	4	1	37	1	2	2022	3	17	1	1	1	0	2	5	1	5	1	0	0	1	0	1	1	0	0	1	1	1	2	0	0	1	0	0	1	1	0	0	0	0	1	7	7	0		1
1073	1	6	2022-04-07	4	1	77	1	30	2020	11	0	1	1	1	1	1	5	1	4	1	1	0	1	0	1	0	1	0	1	0	0	1	0	0	1	1	1	0						1	3	5	0		2
1074	1	6	2022-04-07	2	1	48	2	18	2019	4	0	1	1	1	1	1	4	1	4	1	0	0	1	0	1	0	0	0	1	0	0	2	0	0	1	1	1	0						1	5	7	0		2
1075	1	6	2022-04-07	3	1	59	1	23	2022	2	1	1	2	1	1	1	5	1	4	1	0	0	1	0	1	0	0	0	1	0	0	3	0	0	1	0	0	0						1	5	8	0		1
1076	1	6	2022-04-07	4	1	23	1	20	2022	1	3	1	2	3	1	2	5	1	4	1	0	0	1	0	1	0	0	0	1	0	1	1	0	0	1	1	0	1	1	0	0	0	0	1	5	7	0		1
1077	1	6	2022-04-07	3	1	41	1	10	2022	2	20	1	1	1	1	1	6	1	4	1	1	1	1	0	1	0	0	1	1	0	1	3	0	0	1	1	0	0						1	6	9	0		1
1078	1	6	2022-04-12	2								1	1	1	1	1	7	1	4	1	1	1	1	0	1	1	0	1	1	1	1	2	1	1	1	0	0	0						1	8	9	1	5
1079	1	6	2022-04-14	6								1	3	1	1	1	7	2	5	1	0	1	1	0	1	0	0	1	1	1	1	4	0	0	1	0	0	1	1	0	0	0	0	1	7	8	1	2
1080	1	6	2022-04-15	3								1	1	1	1	1	4	1	4	1	1	0	1	0	1	1	0	0	1	1	1	3	0	0	1	1	0	0						1	9	9	0
1081	1	6	2022-04-20	3								1	3	1	0	2	3	1	4	1	0	0	1	0	1	1	0	0	1	0	0	1	0	0	1	1	0	1	1	0	0	0	0	1	6	6	0
1082	1	6	2022-04-20	5								1	3	3	1	1	5	1	4	1	0	1	1	0	1	1	0	0	1	0	0	1	0	0	1	1	0	1	1	0	0	0	0	1	7	7	1	3
1083	2	6	2022-04-08	4	1	21	1	20	2020	10	15	1	1	1	0	2	4	1	4	2	0	0	1	0	1	0	0	0	1	0	1	1	0	0	1	0	0	1	1	0	0	0	0	1	7	7	0		1
1084	2	6	2022-04-08	4	1	69	1	3	2020	7	0	1	1	3	0	2	6	1	4	2	1	0	1	0	1	1	1	0	1	0	1	3	0	0	1	1	1	0						1	7	7	0		1
1085	2	6	2022-04-08	2	1	45	1	4	2019	6	0	1	1	3	0	2	2	2	4	2	0	0	1	0	1	0	0	0	1	0	0	1	0	0	1	1	1	1	1	0	0	0	0	0	2	6	1	2	1
1086	2	6	2022-04-08	2	1	39	2	35	2021	7	0	1	6	3	0	2	6	1	5	2	0	0	1	0	1	1	0	0	0	0	1	2	0	0	1	1	0	1	1	0	0	0	0	1	3	4	0		1
1087	2	6	2022-04-08	3	1	19	2	20	2021	2	0	1	1	3	0	2	5	1	4	2	1	0	1	0	1	1	0	0	1	0	1	2	0	0	1	0	0	1	1	0	0	0	0	1	7	8	0		1
1088	2	6	2022-04-08	1	1	61	1	8	2021	12	28	1	3	3	0	2	5	1	4	2	1	0	1	1	1	1	0	0	1	0	0	1	0	0	1	1	0	0						0	2	2	0		1
1089	2	6	2022-04-08	3	2	71	2	100	2022	1	10	1	1	3	0	2	6	1	5	2	1	0	1	0	1	1	0	0	1	0	1	2	1	0	1	1	0	0						0	2	5	0		1
1090	2	6	2022-04-08	4	1	36	1	15	2019	12	12	1	1	1	1	2	7	1	4	2	1	0	1	0	1	0	0	0	1	0	1	1	1	1	1	1	1	1	1	0	0	0	0	1	7	7	0		1
1091	2	6	2022-04-09	2	1	68	1	4	2021	7	15	1	1	3	1	2	5	1	4	2	1	0	3	1	1	1	0	0	1	0	2	1	0	0	1	0	1	0						1	4	2	0		1
1092	2	6	2022-04-09	3	3	6	2	2	2020	1	6	1	3	3	0	2	5	1	4	1	1	1	1	1	1	0	0	0	1	0	1	2	0	0	1	1	0	1	1	0	0	0	0	1	7	7	0		1
1093	2	6	2022-04-09	5	1	38	1	8	2019	12	0	1	1	3	0	2	5	1	5	2	1	0	1	0	0	1	0	0	1	0	1	0	1	0	1	0	0	1	1	0	0	0	0	1	5	7	1	3	1
1094	2	6	2022-04-09	7	1	18	1	5	2022	3	20	1	3	3	0	2	5	1	5	2	0	0	1	0	1	1	0	0	1	0	1	2	0	0	1	1	1	1	1	0	0	0	0	1	7	7	0		1
1095	2	6	2022-04-09	1	1	26	2	15	2022	2	0	1	3	3	0	2	3	1	5	2	1	0	1	0	1	0	0	0	0	0	1	1	0	0	1	1	0	1	1	0	0	0	0	0	2	1	0		1
1096	2	6	2022-04-11	3	1	51	1	5	2020	11	28	1	1	3	0	2	7	1	4	2	1	0	1	1	1	2	0	0	1	0	1	2	1	0	1	1	0	1	0	1	0	0	0	1	3	5	0		1
1097	2	6	2022-04-11	2	1	55	1	20	2021	12	17	1	3	3	0	2	5	1	5	2	1	0	1	0	0	1	0	0	1	0	2	0	1	1	1	1	0	0						1	5	5	0		1
1098	2	6	2022-04-11	3	1	51	2	15	2022	1	5	1	3	3	0	2	5	1	5	2	1	0	1	1	1	0	0	0	1	0	1	1	0	1	1	1	0	1	1	0	0	0	0	0	2	9	0		1
1099	2	6	2022-04-12	3	1	22	2	2	2022	3	30	1	1	3	0	2	4	1	4	2	1	0	1	0	1	2	1	0	1	1	1	3	1	0	1	1	0	0						1	7	9	0		3
1100	2	6	2022-04-12	4								1	1	3	1	1	6	1	4	1	1	1	1	1	1	1	1	1	1	1	1	3	1	0	1	1	1	0						1	9	10	0
1101	2	6	2022-04-12	8	1	46	1	25	2022	1	28	1	3	2	1	1	4	1	5	1	1	0	1	1	1	1	0	0	1	0	1	4	0	1	1	1	1	0						1	7	7	1	5	1
1102	2	6	2022-04-12	2	1	46	1	15	2022	2	3	1	3	3	0	2	5	1	5	2	1	0	1	0	1	0	1	0	1	0	1	2	1	0	1	1	0	1	1	0	0	0	0	1	3	6	0		1
1103	2	6	2022-04-12	3	2	59	1	10	2021	12	10	1	1	3	0	2	4	1	4	2	1	0	1	0	1	1	0	0	1	0	0	1	1	0	1	1	0	0						1	6	7	0		1
1104	2	6	2022-04-14	2	1	29	2	15	2021	1	12	1	1	3	0	2	3	1	4	1	0	1	2	0	1	0	1	1	1	1	1	2	0	0	1	1	0	1	1	0	0	0	0	1	7	9	1	4	3
1105	2	6	2022-04-14	4	2	24	1	10	2021	11	2	1	3	3	1	1	3	1	4	1	0	1	1	0	1	0	0	0	1	0	1	1	0	1	1	1	1	1	1	0	0	0	0	1	7	7	1	2	1
1106	2	6	2022-04-14	4	1	47	2	5	2021	12	16	1	1	3	1	1	5	1	4	1	0	1	1	0	1	1	1	0	1	0	2	1	0	1	1	1	0	1	1	0	0	0	0	1	3	7	1	4	1
1107	2	6	2022-04-14	4	1	25	1	23	2019	4	15	3	3	1	1	1	4	0		2	0	0	1	0	1	0	0	0	1	0	0	1	0	0	1	0	0	1	1	0	0	0	0	1	6	7	0		1
1108	2	6	2022-04-14	2	1	40	2	7	2021	7	0	1	3	3	0	2	4	1	4	1	0	0	0	0	1	1	0	0	0	0	0	0	0	0	1	1	1	1	1	0	0	0	0	1	2	7	0		3
1109	2	6	2022-04-14	3	6	58	1	12	2021	2	13	1	3	3	0	2	2	1	4	2	1	0	1	0	1	1	0	0	1	0	1	1	0	1	1	1	0	0						1	5	6	1	3	1
1110	2	6	2022-04-14	4	1	44	2	30	2021	6	12	1	3	3	0	2	5	1	5	2	0	0	1	0	1	0	0	0	1	0	1	2	0	1	1	1	0	1	1	0	0	0	0	0	2	7	0		1
1111	2	6	2022-04-14	2	1	37	1	85	2020	1	26	1	3	3	0	2	5	1	4	2	1	0	1	0	1	1	0	0	1	0	1	3	1	0	1	1	0	1	1	0	0	0	0	1	5	7	1	3	1
1112	2	6	2022-04-14	3	1	52	1	22	2021	7	12	1	1	3	0	2	4	1	4	2	0	0	1	0	1	0	0	0	1	0	1	1	1	0	1	1	0	1	1	0	0	0	0	1	2	7	0		1
1113	2	6	2022-04-14	5	3	15	1	8	2022	1	23	1	3	3	0	2	6	1	4	2	1	0	1	0	1	1	0	0	1	0	1	1	1	0	1	1	0	0						0	6	7	0		2
1114	2	6	2022-04-14	1	1	38	2	30	2022	1	13	1	3	3	0	2	3	1	4	2	0	0	1	0	1	1	0	0	1	0	1	1	0	0	1	0	0	1	1	0	0	0	0	1	3	3	1	3	3
1115	2	6	2022-04-14	4	1	46	2	35	2021	12	1	1	3	3	0	2	4	1	4	2	1	0	1	0	1	1	0	0	1	0	0	0	0	0	1	1	0	1	1	0	0	0	0	1	2	7	1	3	1
1116	2	6	2022-04-15	6	1	20	2	3	2022	2	10	1	1	1	1	1	6	1	4	1	1	1	1	0	1	1	0	0	1	0	3	4	0	0	1	1	0	1	1	0	0	0	0	1	7	7	1	1	1
1117	2	6	2022-04-15	2	1	35	2	20	2019	4	15	3	3	1	1	1	4	1	4	1	2	0	1	0	1	1	0	0	1	0	1	1	0	0	1	1	0	1	1	0	0	0	0	1	7	7	1	5	1
1118	2	6	2022-04-15	4	1	34	1	20	2022	2	3	1	3	3	1	1	6	1	4	1	0	0	1	0	1	0	0	0	1	0	0	1	0	0	1	1	0	1	1	0	0	0	0	1	7	7	0		1
1119	2	6	2022-04-15	2	1	48	1	5	2021	1	12	1	3	1	1	1	6	1	4	1	0	0	1	0	1	1	0	0	1	0	1	2	1	0	1	1	0	1	1	0	0	0	0	1	7	8	1	3	1
1120	2	6	2022-04-15	3	8	18	1	10	2022	2	12	1	3	1	1	1	5	1	4	1	1	0	1	1	1	1	0	0	1	0	1	4	1	0	1	1	0	1	1	0	0	0	0	1	6	7	0		1
1121	2	6	2022-04-16	4	1	39	2	26	2019	11	26	1	1	1	1	1	7	2	4	1	1	0	1	0	1	1	0	0	1	0	1	2	1	1	1	1	0	1	1	0	0	0	0	1	7	7	1	3	1
1122	2	6	2022-04-16	4	3	4	1	1	2021	12	24	1	3	3	0	2	5	1	4	1	1	0	1	0	1	1	0	0	1	0	1	2	0	1	1	0	0	1	1	0	0	0	0	1	6	7	0		1
1123	2	6	2022-04-16	2	1	48	2	120	2019	5	16	1	3	1	0	1	6	1	4	1	1	0	1	0	1	0	0	0	1	0	0	1	0	0	1	1	0	1	1	0	0	0	0	1	7	7	0		1
1124	2	6	2022-04-16	2	1	78	1	21	2021	12	27	1	3	1	1	1	5	1	4	1	1	0	1	0	1	1	0	1	1	0	0	1	0	0	1	1	0	0						1	6	7	0		2
1125	2	6	2022-04-16	3	1	44	2	16	2021	11	12	1	3	1	0	2	3	1	4	2	1	0	1	0	1	1	0	0	1	0	2	3	0	1	1	1	0	0						1	3	9	1	3	2
1126	2	6	2022-04-16	2								1	3	1	1	1	5	1	5	1	1	0	1	1	1	0	0	0	1	0	0	1	0	0	1	0	0	1	1	0	0	0	0	1	4	6	0
1127	2	6	2022-04-16	2								1	1	3	1	1	5	1	4	1	1	0	1	0	1	1	0	0	1	0	0	1	0	0	1	1	0	0						1	1	2	0
1128	2	6	2022-04-18	2	1	42	2	3	2022	3	12	1	3	3	1	1	6	1	4	2	0	0	1	0	1	1	0	0	1	0	0	0	0	0	1	1	0	1	1	0	0	0	0	1	3	5	1	2	1
1129	2	6	2022-04-18	2	1	26	1	23	2022	3	15	1	3	3	0	2	4	1	4	2	0	0	1	0	1	0	0	0	1	0	1	1	1	0	1	1	0	1	1	0	0	0	0	1	4	7	0		1
1130	2	6	2022-04-18	2	1	53	1	25	2021	10	23	1	3	3	0	2	3	1	4	2	1	0	1	0	1	0	0	0	1	0	1	1	1	0	1	1	0	1	0	0	0	1	0	1	4	7	0		1
1131	2	6	2022-04-18	4	1	22	1	15	2021	12	3	1	3	3	0	2	2	1	4	2	1	0	1	0	1	0	0	0	1	0	1	0	0	0	1	1	0	1	1	0	0	0	0	1	6	7	0		1
1132	2	6	2022-04-18	1	1	65	2	15	2021	11	13	1	3	3	0	2	4	1	4	2	0	0	1	0	1	0	0	0	1	0	1	1	1	1	1	1	0	0						1	2	2	1	3	1
1133	2	6	2022-04-18	5	1	40	1	5	2022	1	18	3	3	1	1	1	4	1	4	1	0	0	0	0	1	0	0	0	1	0	1	1	0	0	1	1	0	1	1	0	0	0	0	0	1	7	0		2
1134	2	6	2022-04-18	4	1	37	1	8	2022	3	5	1	3	3	0	2	5	1	4	2	1	0	1	1	1	1	0	0	1	0	1	3	0	0	1	1	0	1	1	0	0	0	0	1	7	7	0		1
1135	2	6	2022-04-18	2	1	31	2	20	2022	2	13	1	3	3	0	2	5	1	4	2	1	0	1	0	1	1	0	0	1	0	1	1	0	0	1	1	0	1	1	0	0	0	0	1	7	7	1	5	1
1136	2	6	2022-04-19	2	1	37	2	15	2020	2	13	1	3	3	0	2	4	1	4	1	0	0	1	0	1	1	0	0	1	0	1	1	0	0	1	1	0	0						1	4	3	1	3	1
1137	2	6	2022-04-19	2	1	19	1	10	2020	11	20	1	3	3	0	2	4	1	4	2	0	0	1	0	1	0	0	0	1	0	1	1	0	0	1	0	0	1	1	0	0	0	0	1	7	7	0		1
1138	2	6	2022-04-19	5	1	31	1	4	2022	3	13	1	1	3	0	2	7	1	4	2	0	0	1	0	1	1	0	0	1	0	1	2	0	0	1	0	0	0						1	6	7	0		1
1139	2	6	2022-04-19	1								1	1	3	0	2	5	1	4	2	1	1	1	1	1	0	0	1	1	1	1	1	0	0	1	1	0	0						1	8	8	1	5
1140	2	6	2022-04-19	1	1	24	2	15	2021	12	26	1	1	3	0	2	3	1	4	2	0	0	0	0	1	1	0	0	1	0	0	1	0	0	1	0	0	0						1	4	4	1	1	1
1141	2	6	2022-04-19	4	3	8	1	5	2022	3	14	1	3	3	0	2	4	1	4	2	0	0	1	0	1	0	0	0	1	0	1	0	0	0	1	1	0	1	1	0	0	0	0	1	4	6	0		1
1142	2	6	2022-04-19	1	1	18	1	15	2021	12	1	1	1	3	0	2	4	1	4	2	0	1	1	0	1	1	0	0	1	0	1	1	0	0	1	1	0	0						1	7	7	1	4	1
1143	2	6	2022-04-19	2	1	18	1	22	2019	1	0	1	1	3	0	2	4	1	4	2	0	1	0	0	1	0	0	0	1	0	1	1	0	0	1	1	0	0						1	6	7	1	2	1
1144	2	6	2022-04-19	3	3	18	2	6	2022	2	0	1	3	3	0	2	4	1	4	2	0	0	1	0	1	0	0	0	1	0	1	1	1	1	1	1	0	1	1	0	0	0	0	1	3	6	0		1
1145	2	6	2022-04-19	2								1	3	3	0	2	6	1	4	2	1	1	1	0	1	1	1	0	1	1	1	2	1	0	1	1	0	1	1	0	0	0	0	1	7	7	0
1146	2	6	2022-04-19	2	1	30	1	15	2022	3	15	1	3	3	0	2	4	1	4	2	0	1	1	0	1	1	0	0	1	0	1	1	0	0	1	1	0	1	1	0	0	0	0	1	9	9	0		1
1147	2	6	2022-04-19	1	1	30	1	10	2022	3	16	1	3	3	0	2	4	1	4	2	0	0	1	0	1	1	0	0	1	0	1	1	0	0	1	1	0	1	1	0	0	0	0	1	7	7	0		1
1148	2	6	2022-04-19	3	1	28	2	15	2019	7	0	1	1	3	0	2	5	1	4	2	1	0	1	0	1	1	0	0	1	0	1	1	0	0	1	0	0	0						1	7	7	0		1
1149	2	6	2022-04-20	4	1	35	2	5	2021	8	19	1	2	1	1	1	5	1	5	1	3	1	1	0	1	0	0	0	1	0	0	1	0	0	1	1	0	1	1	0	0	0	0	1	7	7	0		1
1150	2	6	2022-04-22	3	1	58	1	5	2020	7	0	1	3	3	1	1	6	1	5	2	0	0	1	0	1	0	0	0	1	0	3	3	0	0	1	1	0	0						0	2	4	0		1
1151	2	6	2022-04-22	2	1	48	1	1	2019	7	0	1	3	3	1	1	3	1	4	2	1	0	1	0	1	1	1	0	1	0	0	1	0	0	1	1	0	0						1	5	6	0		1
1152	1	8	2022-04-19	1	1	44	2	6	2022	3	23	2	2	1	1	1	2	2	1	1	0	0	1	0	1	1	1	0	1	0	1	1	0	0	1	1	1	0						1	4	4	0		3
1153	1	8	2022-04-19	3	1	82	2		2022	3	4	1	2	1	1	1	5	2	1	1	0	0	1	0	1	1	0	0	1	0	1	2	0	0	1	1	1	0						1		8	0		2
1154	2	8	2022-04-20	5	1	32	2	1	2020	3	21	1	2	1	1	1	2	1	3	1	1	1	1	1	2	2	0	1	2	1	1	3	0	0	1	0	1	1	1	0	0	0	0	1	9	9	1	3	2
1155	2	8	2022-04-22	4	2	50	2	2	2020	9	9	1	1	3	1	2	6	2	3	1	1	1	2	0	1	1	0	0	1	1	1	3	0	0	1	1	1	0						1	7	9	1	5	3
1156	2	8	2022-04-22	3								1	3	3	0	2	3	0		2	0	0	1	0	1	1	1	0	1	0	0	2	0	1	1	1	1	1	1	0	0	0	0	1	4	4	1	2
1157	2	8	2022-04-22	2	1	51	2	20	2022	3	15	1	1	3	1	1	4	1	3	1	1	1	1	1	1	1	1	0	1	1	1	2	0	0	1	1	0	0						1	7	9	1	5	1
1158	2	3	2022-04-25	2	1	25	1	4	2020	9	12	1	2	1	1	2	4	0		1	0	0	0	0	0	1	0	0	1	0	0	2	0	0	1	0	0	1	1	0	0	0	0	1	9	9	0		3
1159	2	3	2022-04-25	6	3	30	1		2021	8	8	1	2	1	1	1	5	1	3	1	0	1	1	0	1	1	0	0	1	0	0	4	0	1	1	1	1	0						1	4	4	0		3
1160	2	3	2022-04-25	2	3	12	2	3	2021	10	0	3	3	1	1	1	3	1	3	1	0	0	1	1	1	1	1	0	1	0	0	0	0	0	1	0	0	1	1	0	0	0	0	1	7	7	1	5	3
1161	1	8	2022-04-19	1								3	3	2	1	1	3	1	1	1	0	1	0	0	1	0	0	0	1	0	0	1	0	0	1	1	1	0						0	3	3	0
1162	1	3	2022-04-25	4	2	45	2	1	2019	9	24	1	1	1	1	1	4	1	1	1	1	0	0	0	1	0	0	0	1	0	0	1	0	0	1	1	1	1	1	0	0	0	0	1	4	7	0		3
1163	1	3	2022-04-25	8	2	59	2	2	2021	12	15	1	1	2	1	1	5	1	1	1	0	1	1	0	0	1	0	0	1	0	0	4	0	0	1	1	1	1	1	0	0	0	0	1	4	9	0		2
1164	1	3	2022-04-25	5	3	22	2	2	2021	4	15	1	1	1	1	1	4	1	1	1	1	1	2	0	1	0	0	0	1	0	0	4	0	1	1	0	1	1	1	0	0	0	0	1	3	7	0		3
1165	2	8	2022-04-20	5	1	29	1	4	2022	1	28	2	3	3	1	1	3	1	4	2	0	0	0	0	1	0	0	0	1	0	0	1	0	0	1	1	1	1	1	0	0	0	0	1	6	8	1	2	1
1166	2	8	2022-04-20	4								3	1	3	0	2	2	1	4	2	0	0	1	0	1	0	0	0	1	0	0	2	0	0	1	1	1	0						1	7	7	0
1167	2	8	2022-04-22	2	1	39	1	1	2022	3	16	1	5	3	0	2	2	0		3	0	0	1	0	1	0	0	0	1	0	0	0	0	1	1	1	1	1	1	0	0	0	0	1	7	7	0		3
1168	2	8	2022-04-22	7								1	3	3	1	1	2	1	4	1	1	1	1	0	1	1	1	0	1	0	0	4	0	0	1	1	1	1	1	0	0	0	0	1	7	7	1	2
1169	1	8	2022-04-19	1	1	50	1	4	2022	2	14	1	3	1	1	1	4	1	3	1	1	0	1	0	1	1	0	0	1	0	1	1	0	0	1	0	1	0						1	3	3	1	5	3
1170	1	8	2022-04-22	5	3	27	2	20	2019	12	17	1	1	1	1	1	5	2	1	1	0	1	1	0	1	1	0	0	1	0	0	2	0	1	1	0	1	1	1	0	0	0	0	1	7	7	0		3
1171	1	8	2022-04-23	4	2	62	2		2021	11	0	1	1	1	1	1	7	1	1	1	0	0	1	0	1	0	0	0	1	0	0	2	0	0	1	1	1	1	1	0	0	0	0	1	3	8	0		1
1172	1	3	2022-04-25	6	4	26	2	2	2021	0	0	1	1	1	1	1	4	1	1	1	0	0	1	1	1	0	0	1	1	0	1	4	0	1	1	0	0	1	1	0	0	0	0	1	6	8	1	7	3
1173	1	3	2022-04-25	2	1	24	2	2	2021	11	0	1	1	1	1	1	3	2	1	1	0	0	2	0	1	1	0	0	1	1	1	2	0	1	1	1	1	1	1	0	0	0	0	1	5	5	1	7	1
1174	1	3	2022-04-25	3	1	60	1	3	2021	0	0	1	1	1	1	1	6	1	3	1	0	0	2	1	1	0	0	0	1	0	0	1	0	0	1	0	0	1	1	0	0	0	0	1	2	4	1	7	2
1175	2	8	2022-04-20	3	1	37	1	2	2022	3	25	1	1	3	1	2	4	1	3	2	2	0	1	0	1	1	0	0	1	0	1	1	0	0	1	1	1	1	1	0	0	0	0	1	3	5	0		3
1176	2	8	2022-04-20	6	1	37	2	10	2022	2	5	3	3	3	1	2	4	1	3	2	0	0	1	0	1	0	0	0	1	0	1	1	0	0	1	1	1	1	1	0	0	0	0	0	3	7	1	7	1
1177	2	8	2022-04-22	5	3	17	1	1	2021	0	0	1	3	3	0	2	2	0		2	0	0	1	1	1	1	0	0	1	0	0	2	1	0	1	1	0	1	1	0	0	0	0	1	6	7	0		1
1178	1	7	2022-04-11	5	2	46	2	2	2021	4	0	1	1	3	1	2	8	2	4	1	2	1	3	1	2	1	1	2	1	1	0	3	0	0	1	1	1	0						1	10	10	1	5	2
1179	1	7	2022-04-15	2								2	1	1	1	2	4	1	4	1	0	1	0	0	1	0	0	0	1	0	0	2	0	0	1	0	0	0						1	7	7	1	1
1180	2	7	2022-04-03	6	1	73	1		2021	11	15	1	1	3	1	2	8	2	4	2	1	0	1	0	1	1	0	0	1	0	0	1	0	1	1	0	1	1	1	0	0	0	0	0	1	5	0		3
1181	2	7	2022-04-03	4	1	34	1		2020	0	0	1	1	3	1	2	6	1	4	2	1	0	1	0	1	2	0	0	1	0	1	2	0	0	1	0	1	0						1	7	7	1	5	3
1182	2	7	2022-04-03	2	1	55	2		2019	7	0	1	6	3	1	2	4	1	4	1	0	1	1	0	1	0	0	1	1	0	0	2	0	1	1	0	1	0						1	5	5	1	7	1
1183	2	7	2022-04-04	4	1	70	2	1	2022	1	15	1	3	3	1	2	6	1	4	1	1	1	2	0	1	1	1	1	1	0	0	2	0	0	1	1	1	0						1	3	7	1	3	3
1184	2	7	2022-04-04	5	3	6	1	1	2021	12	5	2	6	3	1	2	5	1	4	2	0	1	1	0	1	1	0	0	1	0	0	2	0	0	1	0	1	1	1	0	0	0	0	1	5	7	0		2
1185	2	7	2022-04-04	7								1	3	3	1	2	9	1	4	1	1	1	1	0	1	1	0	0	1	0	0	4	0	0	1	0	1	1	1	0	0	0	0	1	7	7	1	3
1186	2	7	2022-04-04	9	5	27	2		2021	10	0	1	1	3	1	2	5	2	4	1	0	0	0	0	1	0	0	0	1	0	0	3	0	0	1	0	1	1	1	0	0	0	0	1	5	3	0		3
1187	2	7	2022-04-04	2	1	38	1	10	2021	9	21	2	3	3	1	2	4	1	4	1	0	1	1	0	1	0	0	0	1	0	0	2	0	0	1	0	1	0						1	7	7	0		1
1188	2	7	2022-04-04	4	2	32	1	1	2022	2	0	3	6	3	1	2	4	1	5	2	1	1	1	0	1	0	1	0	1	0	0	1	0	0	1	0	0	0						1	9	9	1	2	3
1189	2	7	2022-04-04	4	1	34	1	6	2021	11	20	1	3	3	1	2	3	1	3	1	0	1	1	0	1	1	0	0	1	0	0	1	0	0	1	1	0	1	1	0	0	0	0	1	7	7	0		1
1190	2	7	2022-04-04	3	2	39	1	2	2022	2	0	1	1	3	1	2	4	2	3	1	2	1	1	0	1	1	1	0	1	1	1	3	0	0	1	1	1	0						1	4	7	0		3
1191	2	7	2022-04-04	5	3	19	1	8	2022	1	7	1	2	3	1	2	4	1	2	1	0	1	1	0	0	1	1	0	1	0	0	3	0	0	1	1	0	1	1	0	0	0	0	1	4	7	1	1	3
1192	2	7	2022-04-05	7								1	3	3	0	2	5	1	6	2	0	1	0	0	0	1	0	0	1	0	0	4	1	1	1	1	1	0						1	6	7	1	3
1193	2	7	2022-04-05	5	2	50	2	18	2021	10	0	1	1	3	1	2	6	1	4	1	0	1	0	0	1	1	0	0	1	0	0	3	0	1	1	1	1	1	1	0	0	0	0	1	3	6	0		1
1194	2	7	2022-04-05	3	2	35	2	18	2021	10	0	1	1	3	1	2	1	1	4	2	1	1	1	0	1	0	0	0	1	1	1	1	0	1	1	0	1	0						1	7	7	0		1
1195	2	7	2022-04-05	4	1	29	1	4	2021	11	0	1	3	3	1	1	4	1	4	1	0	1	2	0	1	0	0	0	1	0	0	4	0	1	1	0	1	1	1	0	0	0	0	1	4	4	1	2	1
1196	2	7	2022-04-06	5	2	33	2	18	2020	6	0	1	1	3	1	1	3	1	4	2	1	1	1	1	1	1	0	0	1	0	1	4	0	0	1	0	0	1	1	0	0	0	0	1	7	7	0		2
1197	2	7	2022-04-06	5	1	54	2	20	2022	3	25	1	1	3	1	2	3	2	3	3	0	1	3	0	1	2	2	1	1	1	0	4	0	0	1	1	1	0						1	4	8	1	3	3
1198	2	7	2022-04-06	3	1	57	1	30	2022	1	0	1	3	3	1	2	3	1	4	3	0	1	1	0	1	1	0	0	1	0	0	1	0	0	1	1	0	0						1	5	8	0		1
1199	2	7	2022-04-06	2	2	57	2	3	2021	0	0	1	6	3	1	2	1	1	4	3	0	0	1	0	1	1	0	0	1	0	0	1	0	0	1	0	0	1	1	0	0	0	0	1	1	2	0		1
1200	2	7	2022-04-06	4	1	36	1	3	2021	9	0	1	1	1	1	2	4	1	3	3	0	1	1	0	2	0	0	0	1	1	0	2	0	0	1	1	0	1	1	0	0	0	0	1	6	6	0		3
1201	2	7	2022-04-06	7	1	45	2	9	2022	1	0	1	3	1	1	2	4	1	4	2	1	1	0	0	1	0	0	0	1	0	1	4	0	0	1	1	0	1	1	0	0	0	0	1	2	6	0		2
1202	2	7	2022-04-06	6	2	63	2	15	2021	10	0	1	2	1	1	2	7	2	3	2	1	1	3	0	0	2	1	0	1	1	1	4	0	1	1	1	1	1	1	0	0	0	0	1	8	8	1	2	1
1203	2	7	2022-04-07	1	1	20	2	1	2021	6	0	3	6	3	1	2	4	1	4	2	1	1	1	0	1	0	0	0	1	0	0	0	0	0	1	1	1	0						0	2	2	1	2	1
1204	2	7	2022-04-07	5	2	38	2	1	2021	9	0	3	6	3	1	2	2	1	3	2	0	1	1	0	1	1	0	0	1	0	0	1	0	0	1	1	0	1	1	0	0	0	0	1	2	6	0		3
1205	2	7	2022-04-08	1	1	42	2	1	2020	5	22	1	3	3	1	2	2	1	3	1	1	1	1	1	1	0	0	0	0	0	1	1	0	1	1	1	1	0						1	4	4	1	2	1
1206	2	7	2022-04-08	6	1	54	1	10	2022	1	0	1	3	3	0	2	4	1	5	2	0	0	1	0	1	2	0	0	1	0	0	2	0	1	1	1	1	0						1	3	4	0		1
1207	2	7	2022-04-08	5	1	33	1	6	2021	11	0	1	6	3	1	2	2	2	4	2	1	0	1	1	1	2	1	0	1	0	0	3	0	1	1	0	0	1	1	0	0	0	0	1	4	6	0		2
1208	2	7	2022-04-08	8	4	48	2		2021	9	0	1	6	3	1	2	4	1	4	2	1	1	0	1	2	1	0	0	1	0	1	4	0	1	1	0	0	1	1	0	0	0	0	0	1	8	0		2
1209	2	7	2022-04-09	4	1	21	1	10	2021	2	0	3	6	3	1	2	2	1	4	2	0	1	1	0	1	1	0	1	1	0	0	3	0	0	1	1	0	1	1	0	0	0	0	1	7	7	0		1
1210	2	7	2022-04-09	2	1	49	1	1	2022	1	23	1	3	3	0	2	4	1	4	2	0	0	1	1	1	1	0	0	1	0	0	1	0	0	1	0	0	1	1	0	0	0	0	0	1	3	0		1
1211	2	7	2022-04-09	10	4	24	1	15	2022	1	20	1	6	3	1	2	3	1	5	2	0	1	1	1	0	1	0	0	1	0	1	1	0	1	1	1	0	0						0	1	9	0		1
1212	2	7	2022-04-10	3	9	54	1	3	2021	8	0	1	1	3	1	2	6	2	4	2	0	1	1	0	1	1	1	0	1	0	0	2	0	0	1	1	0	0						1	10	10	0		2
1213	2	7	2022-04-10	2	1	57	1	2	2020	6	15	1	2	3	1	2	6	1	3	2	2	1	1	1	1	3	1	0	1	1	1	1	0	1	1	1	1	0						1	4	4	1	3	1
1214	2	7	2022-04-10	3	1	36	1	3	2021	11	0	1	3	3	1	2	4	1	4	2	1	1	1	1	1	2	0	0	1	0	1	1	0	0	1	1	0	1	1	0	0	0	0	1	7	7	0		3
1215	2	7	2022-04-11	12	1	34	1	5	2022	2	15	1	3	3	0	2	5	1	4	1	1	1	1	0	1	0	0	0	1	0	0	1	0	0	1	1	1	1	1	0	0	0	0	1	4	5	1	3	2
1216	2	7	2022-04-13	2	1	46	1	15	2022	2	2	1	6	3	1	2	3	1	5	2	0	0	0	0	1	0	0	0	1	0	0	1	0	1	1	0	1	1	1	0	0	0	0	1	4	4	1	2	1
1217	2	7	2022-04-13	6	1	24	2	5	2022	2	2	3	6	3	0	2	3	1	6	2	0	0	0	0	1	1	0	0	0	0	0	2	0	0	1	0	0	1	1	0	0	0	0	1	3	3	1	2	1
1218	2	7	2022-04-13	5	1	21	1	3	2022	3	25	3	6	3	0	4	1	1	4	2	0	1	0	0	1	0	0	0	1	0	0	1	0	0	1	0	0	1	1	0	0	1	0	0	1	6	0		2
1219	2	7	2022-04-14	4	1	36	2	9	2022	3	0	1	6	3	1	2	4	1	4	1	0	1	0	0	1	1	0	0	1	0	1	1	0	1	1	1	1	1	1	0	0	0	0	1	6	7	1	3	1
1220	2	7	2022-04-16	3	1	33	1	3	2022	2	0	1	6	3	0	2	3	1	4	1	0	0	1	0	1	0	0	0	1	0	0	1	0	0	1	1	1	0						1	10	10	1	2	3
1221	2	7	2022-04-16	4	1	24	1	1	2021	10	0	1	2	3	1	2	3	1	5	2	0	0	1	1	1	1	0	0	1	0	1	1	0	0	1	1	0	1	1	0	0	0	0	1	7	7	0		1
1222	2	7	2022-04-16	9	1	46	1		2021	12	0	1	6	3	1	2	4	1	4	2	0	0	1	0	0	1	0	0	1	0	0	1	0	1	1	1	0	1	1	0	0	0	0	1	2	5	0		2
1223	2	7	2022-04-16	4	1	34	2	15	2021	12	0	1	6	3	1	2	5	1	4	1	0	1	1	0	1	1	0	0	1	0	1	1	0	1	1	1	1	1	1	0	0	0	0	1	7	7	0		1
1224	2	7	2022-04-16	6	3	13	2		2021	11	0	1	1	3	0	2	1	0		2	0	0	0	0	0	0	0	0	1	0	0	0	0	1	1	0	0	1	1	0	0	0	0	1	6	6	0		1
1225	2	7	2022-04-17	3	1	39	2		2022	2	0	1	3	3	1	2	2	1	3	1	0	1	1	0	1	0	0	0	1	0	1	2	0	1	1	1	1	1	1	0	0	0	0	1	7	7	0		1
1226	2	7	2022-04-17	3	1	18	1	1	2021	12	0	1	6	3	1	2	1	1	5	2	0	0	1	0	1	0	0	0	1	0	1	0	0	1	1	1	1	0						1	5	5	0		1
1227	2	7	2022-04-17	6	1	72	2		2021	12	0	1	1	3	1	2	7	1	3	2	0	1	2	0	1	1	1	0	1	1	1	3	0	1	1	1	0	1	1	1	0	0	0	0	1	6	1	6	1
1228	1	7	2022-04-11	6	1	33	2	50	2022	2	25	1	1	3	1	2	6	2	2	1	1	0	1	0	1	0	0	0	1	0	1	3	0	0	1	1	1	1	1	0	0	0	0	1	4	6	1	2	3
1229	1	7	2022-04-16	4	1	30	1	15	2021	12	0	1	3	3	1	2	3	1	4	2	1	0	1	0	0	1	0	0	1	0	1	2	0	1	1	1	1	1	1	0	0	0	0	1	7	7	0		1
1230	2	7	2022-04-16	8	1	30	1	6	2021	12	20	1	2	3	0	2	3	0		2	1	0	2	1	1	1	0	0	1	0	1	2	0	1	1	1	0	1	1	0	0	0	0	1	4	4	0		3
1231	2	7	2022-04-16	5	1	29	1	4	2021	10	13	1	2	3	0	2	1	0		2	1	0	1	1	1	0	0	0	1	0	1	1	0	1	1	1	0	1	1	0	0	0	0	1	4	4	1	3	1
1232	2	7	2022-04-16	6	1	70	2	5	2021	12	0	1	1	3	1	2	4	1	4	2	0	1	2	0	1	2	0	0	1	0	0	4	0	1	1	0	0	1	1	0	0	0	0	0	1	7	0		3
1233	2	7	2022-04-03	4	3	8	2	1	2021	10	0	1	1	3	1	2	5	1	4	2	0	1	1	0	1	1	0	0	1	0	1	3	0	0	1	0	0	1	1	0	0	0	0	1	7	7	1	2	3
1234	2	7	2022-04-03	1	1	42	2	7	2021	9	0	3	2	3	1	2	3	1	4	1	0	1	1	0	1	0	0	0	1	0	0	1	0	0	1	1	1	0						1	3	3	1	5	1
1235	2	7	2022-04-03	6	3	17	1	5	2021	0	0	1	1	3	1	2	5	1	4	1	0	1	1	1	1	1	0	0	1	0	0	3	0	0	1	1	1	1	1	0	0	0	0	1	4	7	1	2	1
1236	2	7	2022-04-04	3	2	47	2	2	2021	8	0	1	3	3	1	1	5	1	2	1	0	1	3	0	1	1	0	0	1	1	0	3	0	1	1	0	0	1	1	0	0	0	0	1	7	7	0		3
1237	2	7	2022-04-04	1	1	54	2	300	2022	1	15	2	3	3	1	2	5	1	4	1	1	1	1	0	0	2	0	1	1	0	0	1	0	1	1	1	1	0						1	5	5	1		1
1238	2	7	2022-04-04	4	1	62	2	30	2021	9	0	3	6	3	1	1	6	1	4	2	1	0	1	1	1	0	0	0	1	0	0	1	0	1	1	0	0	1	1	0	0	0	0	0	1	7	1	2	2
1239	2	7	2022-04-04	6	1	53	1	10	2021	0	0	1	3	3	1	1	5	1	5	2	1	0	1	0	0	1	0	0	1	0	0	4	0	1	1	0	1	1	1	0	0	0	0	1	2	7	1	3	2
1240	2	7	2022-04-04	2	1	38	2	6	2022	3	0	1	3	3	1	1	2	1	2	2	2	1	1	3	0	2	0	0	1	0	0	2	0	0	1	1	1	0						1	7	7	1	2	3
1241	2	7	2022-04-04	4	3	20	1	1	2020	0	0	1	3	3	1	2	3	1	4	1	0	1	1	0	0	1	0	0	1	0	0	2	0	1	1	1	1	1	1	0	0	0	0	1	7	7	0		1
1242	2	7	2022-04-04	5	1	58	2	30	2021	0	0	1	1	3	1	2	7	3	4	1	0	1	0	0	2	1	0	0	2	0	0	3	0	0	1	1	1	0						1	3	6	1	3	2
1243	2	7	2022-04-04	5	1	27	1	3	2020	0	0	1	6	3	1	2	2	1	4	2	0	0	1	0	0	1	0	0	1	0	1	2	0	1	1	0	0	1	1	0	0	0	0	1	7	7	0		2
1244	2	7	2022-04-05	2	1	59	1	2	2021	5	0	1	3	3	1	2	5	1	4	1	0	1	0	0	1	1	0	0	1	0	0	1	0	1	1	1	1	0						1	2	2	1	7	1
1245	2	7	2022-04-05	7	1	23	2	7	2021	12	10	1	3	3	1	2	4	1	4	2	0	1	1	1	1	1	0	0	1	0	1	3	0	0	1	1	1	1	1	0	0	0	0	1	7	7	0		1
1246	2	7	2022-04-05	3	1	43	1	5	2021	0	0	3	3	3	1	1	2	1	4	1	0	0	0	0	1	0	0	0	1	0	0	1	0	0	1	0	0	1	1	0	0	0	0	1	5	5	0		2
1247	2	7	2022-04-06	3	3	4	1	1	2021	10	0	3	3	3	1	2	1	1	4	2	0	1	0	0	0	0	0	0	0	0	0	1	0	0	1	0	0	1	0	0	0	1	0	1	7	7	0		1
1248	2	7	2022-04-06	2	1	66	1	4	2022	2	22	1	3	3	1	2	2	1	5	2	0	1	0	0	1	0	0	0	1	0	0	2	0	0	1	1	1	1	1	0	0	0	0	1	2	7	0		1
1249	2	7	2022-04-06	2	1	56	1	3	2020	3	0	1	3	3	1	2	2	1	5	2	1	1	1	1	1	0	0	0	1	0	0	1	0	1	1	0	0	0						1	2	2	1	2	1
1250	2	7	2022-04-06	2	1	54	1	3	2021	0	0	1	1	2	1	2	4	1	4	2	0	1	1	0	1	3	0	0	1	0	0	2	1	1	1	0	0	0						1	6	6	1	3	1
1251	2	7	2022-04-06	5	1	55	1	20	2020	0	0	1	1	1	1	1	5	2	4	2	0	1	1	0	1	0	0	0	1	1	1	2	0	0	1	0	0	1	1	0	0	0	0	1	4	7	0		1
1252	2	7	2022-04-06	6	1	41	2	4	2021	0	0	1	2	1	1	1	5	1	4	2	1	1	1	1	1	1	0	0	1	0	1	4	0	1	1	1	0	1	1	0	0	0	0	1	7	7	1	3	3
1253	2	7	2022-04-06	3	1	27	1	10	2021	11	0	1	3	1	0	2	2	0		2	1	1	1	0	1	2	0	0	1	0	0	3	0	0	1	1	0	0						1	7	7	1	3	2
1254	2	7	2022-04-06	2	1	58	1	5	2022	2	22	1	3	1	1	1	5	1	3	2	1	0	2	0	1	2	0	0	2	0	0	1	1	1	1	0	0	0						0	1	1	1	3	1
1255	2	7	2022-04-07	2	1	63	2	10	2021	12	0	1	3	3	1	2	5	1	4	2	0	0	0	0	1	1	0	0	0	0	0	1	0	0	1	1	1	0						0	1	1	1	7	1
1256	2	7	2022-04-07	6	3	5	1	1	2021	3	0	3	3	3	1	2	4	1	5	2	0	0	1	0	1	0	0	0	1	0	1	1	0	0	1	0	0	1	1	0	0	0	0	1	5	5	0		1
1257	2	7	2022-04-08	6	1	61	1	2	2019	1	0	1	3	3	1	2	5	2	4	2	1	1	1	1	1	1	0	1	1	0	0	2	0	0	1	0	1	1	1	0	0	0	0	1	3	7	1	6	1
1258	2	7	2022-04-08	3	1	25	1	4	2021	0	0	1	2	3	1	2	5	1	4	2	0	1	2	0	1	1	0	0	1	0	1	1	0	0	1	0	1	1	1	0	0	0	0	1	5	5	0		1
1259	2	7	2022-04-08	8	1	58	1	8	2022	3	0	1	1	3	1	2	4	1	3	2	0	1	1	0	0	0	0	0	1	0	0	2	0	1	1	1	1	1	1	0	0	0	0	1	3	7	1	3	3
1260	2	7	2022-04-08	1	1	58	2	1	2021	0	0	3	2	3	0	4	3	1	4	2	0	0	0	0	0	0	0	0	1	0	0	0	0	0	0	0	1	0						0	2	2	1	2	3
1261	2	7	2022-04-09	9								1	3	3	0	4	1	1	4	2	0	0	1	0	0	0	0	0	0	0	0	1	0	0	1	0	0	1	1	0	0	0	0	0	1	1	0
1262	2	7	2022-04-09	2	1	71	2	6	2019	1	1	3	1	3	1	2	4	1	2	2	0	0	2	0	2	2	0	0	2	0	0	0	0	1	1	1	1	0						0	1	1	1	2	1
1263	2	7	2022-04-09	5	1	22	1	5	2022	2	0	1	6	3	0	2	6	1	4	2	1	0	1	1	0	0	0	0	1	0	0	2	0	0	1	0	1	1	1	0	0	0	0	1	6	6	0		2
1264	2	7	2022-04-10	3	1	29	2	5	2021	11	0	1	3	3	1	2	1	1	4	2	0	1	1	1	1	1	0	0	1	0	1	2	0	0	1	1	1	1	1	0	0	0	0	1	4	7	1	3	2
1265	2	7	2022-04-11	3	2	20	2	4	2021	0	0	3	3	3	1	2	1	0		2	0	1	1	1	1	0	0	0	1	0	1	0	0	0	1	1	1	1	1	0	0	0	0	1	7	7	1	2	1
1266	2	7	2022-04-13	4	1	30	1	4	2022	2	0	1	1	3	1	2	5	1	4	2	0	1	1	1	1	1	0	0	1	0	1	1	0	1	1	1	1	1	1	0	0	0	0	1	4	6	0		1
1267	2	7	2022-04-13	6								1	1	3	1	2	4	1	3	1	1	1	1	0	1	2	0	1	1	1	0	4	0	0	1	0	0	1	1	0	0	0	0	1	3	7	1	3
1268	2	7	2022-04-14	8	1	52	1	3	2022	2	0	1	3	3	1	2	5	1	4	1	0	1	4	0	1	2	0	0	1	0	0	3	0	0	1	0	0	0						1	7	7	0		2
1269	2	7	2022-04-15	6	1	32	2	15	2022	3	25	1	3	3	1	2	6	2	4	1	0	1	0	0	1	0	0	1	1	0	0	2	0	1	1	1	1	1	1	0	0	0	0	1	5	7	0		1
1270	2	7	2022-04-16	12	1	42	2	30	2022	2	0	1	3	3	0	2	2	1	4	1	0	0	1	0	0	1	0	0	1	0	0	1	0	0	1	1	0	1	1	0	0	0	0	1	6	7	1	3	1
1271	2	7	2022-04-16	4	1	47	1	10	2022	3	8	1	2	1	1	1	5	1	4	1	1	1	1	1	1	2	0	1	1	0	1	1	0	1	1	0	1	1	1	0	0	0	0	1	10	10	1	2	1
1272	2	7	2022-04-17	4	3	6	2	2	2020	0	0	1	2	3	1	2	3	1	4	1	0	0	1	0	1	0	0	0	1	0	0	1	0	0	1	1	1	1	1	0	0	0	0	1	4	5	1	3	1
1273	2	7	2022-04-17	9	1	46	1	7	2021	12	0	1	3	3	1	2	9	2	4	2	2	1	4	0	4	4	2	2	3	1	2	4	0	1	1	1	1	1	1	0	0	0	0	1	4	9	1	3	3
1274	2	7	2022-04-17	7	1	32	1	5	2021	9	0	1	2	3	1	2	9	1	4	2	0	1	1	0	1	2	0	0	1	1	0	2	0	0	1	1	1	1	1	0	0	0	0	1	5	7	0		1
1275	2	7	2022-04-17	4	2	28	2		2021	0	0	1	3	3	1	2	3	1	4	2	0	0	1	0	1	0	0	0	1	0	0	1	0	0	1	1	0	1	1	0	0	0	0	1	7	7	0		1
1276	2	7	2022-04-17	2	1	24	2	10	2021	12	0	1	3	3	0	2	4	1	4	2	2	0	0	1	1	0	0	0	1	0	1	2	0	0	1	1	1	0						1	6	6	1	3	3
1277	2	7	2022-04-17	2	1	23	2	15	2022	2	8	1	2	3	1	2	4	1	4	2	0	1	1	0	1	0	0	0	1	0	1	2	0	0	1	0	1	0						1	6	7	0		3
1278	1	7	2022-04-11	4	1	22	1	10	2019	3	0	3	1	1	1	1	5	1	2	1	0	1	1	0	2	1	0	1	1	0	0	1	0	0	1	0	0	1	1	0	0	0	0	1	7	7	0		3
1279	2	7	2022-04-03	4	1	47	1	12	2021	11	25	1	1	3	1	2	5	1	4	2	0	1	1	0	1	1	1	0	1	0	1	2	0	1	1	0	0	1	1	0	0	0	0	1	4	6	0		3
1280	2	7	2022-04-03	3	3	10	1	1	2021	11	5	1	1	3	1	2	8	1	4	2	0	1	1	0	0	1	0	0	1	0	1	3	0	1	1	0	1	1	1	0	0	0	0	1	1	3	1	3	1
1281	2	7	2022-04-03	2	2	78	2	5	2022	3	15	1	6	3	1	2	5	1	4	2	0	0	0	0	1	1	0	0	1	0	0	0	0	0	1	0	0	0						1	4	4	0		3
1282	2	7	2022-04-04	9	2	81	2	3	2021	12	18	3	6	3	1	1	5	2	4	1	0	1	1	0	0	1	0	0	1	0	0	4	0	0	1	1	1	0						0	2	6	0		1
1283	2	7	2022-04-04	5	3	20	2	8	2022	3	10	1	6	3	1	1	7	1	4	2	1	1	1	0	1	1	0	0	1	0	0	3	0	0	1	1	1	1	1	0	0	0	0	1	3	9	0		1
1284	2	7	2022-04-04	12	1	42	1	25	2022	2	14	1	3	3	1	2	5	1	4	2	0	1	0	0	0	1	1	0	1	0	0	4	0	1	1	1	1	1	1	0	0	0	0	0	1	7	0		1
1285	2	7	2022-04-04	4	3	13	2	1	2022	1	0	1	6	3	1	1	3	1	4	1	1	0	0	0	1	0	0	0	1	0	1	3	0	0	1	0	0	1	1	0	0	0	0	1	7	7	0		3
1286	2	7	2022-04-04	7	3	8	1	1	2021	1	0	2	3	3	1	1	2	1	4	1	0	1	1	0	1	0	0	0	1	0	0	2	0	1	1	0	0	1	1	0	0	0	0	1	4	4	0		2
1287	2	7	2022-04-04	2	1	32	1	20	2022	1	25	1	3	3	1	2	6	2	4	2	2	0	1	0	1	0	0	1	1	0	1	2	0	1	1	1	0	0						1	9	9	1	5	1
1288	2	7	2022-04-04	6	3	16	2	2	2019	7	0	1	1	3	1	2	6	1	4	1	0	1	1	0	1	0	0	0	1	0	0	2	0	0	1	1	1	0						1	7	7	1	5	1
1289	2	7	2022-04-05	6	1	39	1	10	2022	2	23	1	3	3	0	2	7	1	4	2	0	0	1	1	1	0	0	0	1	0	1	4	1	0	1	0	1	1	1	0	0	0	0	1	6	6	0		3
1290	2	7	2022-04-05	4	1	22	1	4	2021	10	0	1	4	3	1	1	4	1	4	1	0	1	1	0	1	0	0	0	1	0	1	1	0	0	1	0	1	1	1	0	0	0	0	1	4	6	1	3	1
1291	2	7	2022-04-05	5	3	13	2	3	2021	7	0	1	3	3	1	1	7	1	3	1	1	1	1	0	0	1	0	0	1	0	1	2	0	1	1	0	0	1	1	0	0	0	0	1	4	7	0		1
1292	2	7	2022-04-05	10	1	25	1	2	2021	10	0	2	3	3	1	1	3	2	4	1	1	1	0	0	1	1	0	0	1	0	0	3	0	0	1	0	1	1	1	0	0	0	0	1	4	6	0		2
1293	2	7	2022-04-06	7	1	29	1	1	2021	1	25	1	3	3	1	1	4	1	2	2	0	1	1	0	1	0	0	0	1	0	1	3	0	0	1	0	0	1	1	0	0	0	0	1	5	5	1	2	1
1294	2	7	2022-04-06	6	3	36	2	15	2021	12	0	1	3	3	1	2	7	1	2	2	0	1	1	0	2	2	2	0	1	1	2	4	0	1	1	1	1	1	1	0	0	0	0	1	5	7	1	5	1
1295	2	7	2022-04-06	4	2	44	1	4	2021	12	29	1	3	3	1	2	2	1	5	2	0	0	1	0	0	1	1	0	1	0	0	0	0	1	1	1	0	1	1	0	0	0	0	1	2	5	1	2	1
1296	2	7	2022-04-06	5	1	34	1	3	2022	1	0	2	1	1	1	1	4	1	2	2	1	1	2	0	1	2	0	0	1	0	1	1	0	0	1	1	1	1	1	0	0	0	0	1	5	6	0		1
1297	2	7	2022-04-06	4	3	19	1	2	2022	2	0	1	1	1	1	1	7	1	2	2	0	1	1	0	1	1	0	0	1	0	0	2	0	1	1	1	1	1	1	0	0	0	0	0	1	7	1	2	1
1298	2	7	2022-04-06	4	3	12	1	1	2022	1	0	1	3	1	1	1	5	1	2	2	0	1	1	0	1	1	0	0	1	0	0	3	0	0	1	1	1	0						1	3	5	1	2	2
1299	2	7	2022-04-07	8	1	74	2	3	2021	12	6	1	3	3	0	2	7	1	2	2	1	0	1	1	1	1	0	0	1	0	0	1	0	1	1	0	1	0						0	1	5	0		1
1300	2	7	2022-04-07	5	3	19	2	6	2021	3	0	1	3	3	0	2	5	1	5	2	0	1	2	1	1	0	0	1	1	1	1	1	0	0	1	1	0	1	1	0	0	0	0	0	2	6	1	2	2
1301	2	7	2022-04-08	1	1	54	2	20	2021	5	0	1	3	3	1	2	6	2	4	2	0	0	0	0	0	1	0	0	1	0	0	0	0	1	1	0	1	0						0	1	1	0		3
1302	2	7	2022-04-08	2	1	75	1	3	2020	0	0	1	1	3	0	2	8	2	4	2	1	1	1	0	1	2	0	0	1	0	1	2	0	1	1	0	0	0						1	1	1	1	2	3
1303	2	7	2022-04-08	3	1	63	1	5	2020	1	0	1	1	3	1	2	5	1	5	2	0	1	2	1	1	2	1	0	1	0	0	2	0	0	1	0	0	0						1	1	8	0		3
1304	2	7	2022-04-08	10	1	58	2	20	2022	3	5	1	1	3	0	2	8	1	4	2	0	1	1	0	1	1	0	0	1	0	1	2	0	1	1	1	1	1	1	0	0	0	0	1	3	6	1	2	3
1305	2	7	2022-04-09	2	2	66	1	1	2021	3	0	1	1	3	0	2	5	1	4	3	0	0	1	0	1	1	0	0	0	0	0	1	0	1	1	1	0	0						1	2	2	0		1
1306	2	7	2022-04-09	4	1	37	2	3	2022	1	26	1	3	3	1	2	3	1	6	2	0	1	0	0	1	1	0	0	1	0	1	3	1	1	1	0	0	0						1	3	3	1	2	3
1307	2	7	2022-04-09	4	2	53	1	40	2022	1	20	1	6	3	0	2	2	0		2	1	0	1	1	1	1	0	0	1	0	0	3	0	1	1	1	0	1	1	0	0	0	0	1	4	4	1	2	1
1308	2	7	2022-04-10	8	3	2	2	1	2021	12	0	3	2	3	1	2	5	2	4	2	0	0	2	1	1	0	0	0	1	0	2	3	0	0	1	0	0	1	1	0	0	0	0	1	5	6	1	2	3
1309	2	7	2022-04-10	2								1	1	3	1	2	16	2	4	2	1	1	1	0	1	2	1	1	1	0	0	1	0	1	1	1	1	0						1	10	10	1	5
1310	2	7	2022-04-10	4	1	39	1	3	2022	2	0	1	3	3	1	2	4	1	4	2	1	1	2	0	1	1	0	0	1	0	1	2	0	0	1	1	0	1	1	0	0	0	0	1	6	5	1	2	3
1311	2	7	2022-04-10	3	3	35	1	1	2021	10	0	1	1	3	0	2	5	1	4	2	0	0	1	0	1	1	0	0	1	0	0	0	0	0	1	1	0	1	1	0	0	0	0	0	1	3	0		3
1312	2	7	2022-04-11	3	1	27	2	7	2021	11	0	1	3	3	1	2	4	1	4	2	1	0	1	1	1	0	0	0	1	0	1	1	1	1	1	0	0	0						1	4	4	1	2	2
1313	2	7	2022-04-11	5	1	35	2	10	2021	8	0	1	1	3	0	2	4	1	4	1	0	1	1	0	1	0	0	0	1	0	0	1	0	1	1	1	1	1	1	0	0	0	0	1	5	5	0		1
1314	2	7	2022-04-11	8	1	50	1	20	2021	4	0	1	1	3	0	2	4	1	4	2	0	0	0	0	0	0	0	0	0	0	0	0	0	1	0	0	0	0						1	5	9	1	3	3
1315	2	7	2022-04-13	1	1	72	1	15	2022	3	0	1	3	3	0	2	3	1	4	2	0	1	1	0	1	0	0	0	1	0	0	0	0	0	1	0	0	0						0	1	1	0		1
1316	2	7	2022-04-13	3	1	69	2	16	2022	3	0	1	3	3	1	2	5	1	4	1	1	1	1	0	1	2	0	0	1	0	1	2	1	1	1	0	0	0						1	2	2	1	2	1
1317	2	7	2022-04-15	5	1	28	2	1	2022	3	0	1	1	1	0	2	6	1	5	1	1	1	1	0	1	1	1	0	1	0	0	4	0	0	1	1	1	0						1	4	7	1	2	3
1318	2	7	2022-04-15	12	4	19	1	5	2022	2	4	2	1	3	0	2	5	2	4	1	0	1	1	1	1	0	1	0	1	0	0	1	0	1	1	0	1	1	1	0	0	0	0	1	4	5	0		2
1319	2	7	2022-04-16	4	1	57	1	30	2022	1	0	1	3	3	0	2	5	1	4	1	1	0	0	0	1	1	0	0	1	0	1	2	0	1	1	1	1	0						1	2	9	1	2	1
1320	2	7	2022-04-17	3	2	50	2	6	2021	11	0	1	3	3	1	2	6	1	4	2	1	1	1	0	1	1	0	0	1	0	1	2	0	1	1	0	0	0						1	4	7	1	1	1
1321	2	7	2022-04-17	1	1	37	2	5	2021	11	0	3	3	3	1	2	3	1	4	1	0	1	0	0	1	0	0	0	0	0	0	1	0	0	1	0	1	0						1	7	7	1	2	3
1322	2	7	2022-04-17	5	3	17	1	5	2021	12	0	1	3	3	0	2	4	1	4	2	1	1	1	1	1	1	0	0	1	0	0	4	1	1	1	0	1	1	1	0	0	0	0	1	7	7	0		3
1323	2	7	2022-04-17	5	1	51	1	8	2022	1	0	1	1	3	1	2	8	2	2	2	1	1	1	0	1	1	0	0	1	0	1	3	1	1	1	1	1	0						1	2	6	0		1
1324	2	7	2022-04-17	3	1	37	1	2	2021	8	0	1	1	3	0	2	5	1	4	1	0	0	1	0	1	1	0	0	1	0	1	2	0	0	1	1	1	0						1	7	7	1	5	2
1325	2	7	2022-04-17	3	1	88	1	8	2021	9	0	1	3	3	1	2	5	1	5	2	0	0	1	2	1	1	1	0	2	1	0	2	0	1	1	1	1	0						0	1	7	0		3
1326	2	7	2022-04-18	5	3	10	2	2	2021	12	26	1	1	3	0	2	6	1	4	2	0	0	1	0	1	0	0	0	1	0	1	3	0	1	1	0	1	1	1	0	0	0	0	1	4	6	1	2	1
1327	2	7	2022-04-18	4	1	30	1	4	2021	4	13	1	1	3	1	2	12	2	2	2	0	0	1	0	1	1	0	0	1	0	0	1	0	0	1	0	1	1	1	0	0	0	0	1	7	10	0		3
[truncated: 98 more columns]

## Sheet: Dictionary
Variable Code	Description	Values	Description2
id_domicilio	Household ID
zona	Zone	1	Urban
		2	Rural
uf	Federative Unit	11	Rondônia
		12	Acre
		13	Amazonas
		14	Roraima
		16	Amapá
municipio	Municipality	1	Candeias do Jamari
		2	Cantá
		3	Caracaraí
		4	Cruzeiro do Sul
		5	Ipixuna
		6	Mâncio Lima
		7	Porto Grande
		8	Mucajai
		9	Guajara
data_entrevista	Interview date
num_moradores	How many people live in this domicile including yourself?	99
relacao_responsavel	Resident’s relationship or cohabitation with the household head:	1	Responsible
		2	Spouse/Partner
		3	Child/Stepchild
		4	Son-in-law/Daughter-in-law
		5	Grandchild
		6	Parent/Stepparent
		7	Brother/Sister/Brother-in-law
		8	Other relative
		9	No relation
idade	Resident's age	999
sexo	Resident’s gender	1	Female
		2	Male
casos_malaria	How many malaria cases has the resident had throughout life (including current case)?	999	Don’t know
ano_malaria	When was the resident’s last malaria case? (Year)	0	Don’t know
mes_malaria	When was the resident’s last malaria case? (Month)	0	Don’t know
		1	January
		2	February
		3	March
		4	April
		5	May
		6	June
		7	July
		8	August
		9	September
		10	October
		11	November
		12	December
dia_malaria	When was the resident’s last malaria case? (Days)	0	Don’t know
situ_domicilio	The situation of this household is:	1	Own
		2	Rented
		3	Given
		96	Other
material_domicilio	The material of this household is:	1	Brick with coating
		2	Brick without coating
		3	Wood suitable for construction (finished)
		4	Coated mud wall
		5	Uncoated mud wall
		6	Reclaimed wood
		7	Straw
		8	No wall
		96	Other material
calcamento	Is there paving on the street where your house is (that is not dirt, gravel)?	1	Yes
		2	Partially yes
		3	This service is not available
		9	Don’t know
encanamento	Does this household have piped water?	1	Yes
		2	No
		9	Don’t know
origem_agua	Where does the water used in this household come from:	1	General distribution network
		2	Well or spring
		3	Water truck
		96	Other form
		99	Don’t know
comodos	How many rooms are in the household?
banheiros	How many bathrooms does this household have?	0	None
		1	One
		2	Two
		3	Three
		4	Four or more
esocadouro	How is the drainage of the bathrooms or toilets of this household done?	1	Sewage network
		2	Septic tank connected to the sewage network
		3	Septic tank not connected to the sewage network
		4	Rudimentary pit
		5	Ditch
		6	Directly into the river or lake
		96	Other
		99	Don’t know
lixo	How is the waste discarded from this household?	1	Collected by garbage collector/municipality
		2	Burned or buried on the property
		3	Thrown in vacant lot or street
		4	Thrown in river or lake
		96	Other
		99	Don’t know
som	Is there a sound system in the household?	0	None
		1	One
		2	Two
		3	Three
		4	Four or more
internet	Is there internet in the household?	1	Yes
		2	No
tv	Is there a color TV in the household?	0	None
		1	One
		2	Two
		3	Three
		4	Four or more
dvd	Is there a DVD player in the household?	0	None
		1	One
		2	Two
		3	Three
		4	Four or more
geladeira	Is there a refrigerator in the household?	0	None
		1	One
		2	Two
		3	Three
		4	Four or more
freezer	Is there a freezer in the household?	0	None
		1	One
		2	Two
		3	Three
		4	Four or more
automovel	Is there a car in the household?	0	None
		1	One
		2	Two
		3	Three
		4	Four or more
computador	Is there a computer/notebook/laptop in the household?	0	None
		1	One
		2	Two
		3	Three
		4	Four or more
fogao	Is there a gas stove in the household?	0	None
		1	One
		2	Two
		3	Three
		4	Four or more
microondas	Is there a microwave in the household?	0	None
		1	One
		2	Two
		3	Three
		4	Four or more
motocicleta	Is there a motorcycle in the household?	0	None
		1	One
		2	Two
		3	Three
		4	Four or more
celular	Is there a mobile phone in the household?	0	None
		1	One
		2	Two
		3	Three
		4	Four or more
gado	Does any resident of the household own cattle?	1	Yes
		2	No
terra	Does any resident of the household own land or is a settler?	1	Yes
		2	No
luz	Is there electricity in the household?	1	Yes
		2	No
agente_malaria	Does your household receive an agent for malaria control?	1	Yes
		2	No
		9	Don’t know
agente_saude	Does your household receive a health agent (to check blood pressure, look at medications, vaccinate children)?	1	Yes
		2	No
		9	Don’t know
ajuda_governo	Does anyone in the household receive any financial assistance from the government?	1	Yes
		2	No
		9	Don’t know
bolsa_familia	What type of assistance: Bolsa Família/Auxílio Brasil	1	Mentioned
		2	Did not mention
bpc	What type of assistance: Continuous Cash Benefit (BPC) or Disability Assistance	1	Mentioned
		2	Did not mention
auxilio_emergencial	What type of assistance: Emergency Aid (COVID)	1	Mentioned
		2	Did not mention
outro_auxilio	What type of assistance: Other	1	Mentioned
		2	Did not mention
n_sabe_auxilio	What type of assistance: I don’t know (DO NOT READ OPTION)	1	Mentioned
		2	Did not mention
alfabetizacao	Can you read and write?	1	Yes
		2	No
escol_respond	What was the highest course you completed?	1	Never attended school
		2	Incomplete primary/ up to 3rd grade
		3	Complete primary/ 4th grade
		4	Incomplete middle school/ from 5th to 7th grade
		5	Complete middle school/ complete fundamental
		6	Incomplete high school/ incomplete secondary
		7	Complete high school/ complete secondary
		8	Incomplete higher education
		9	Complete higher education
		10	Postgraduate
		99	Don’t know
escolaridade	Considering the people living in this household, including you, what is the highest level of education completed?	1	Illiterate (does not know how to read and write)
		2	Incomplete primary/ up to 3rd grade
		3	Complete primary/ 4th grade
		4	Incomplete middle school/ from 5th to 7th grade
		5	Complete middle school/ complete fundamental
		6	Incomplete high school/ incomplete secondary
		7	Complete high school/ complete secondary
		8	Incomplete higher education
		9	Complete higher education
		10	Postgraduate
		99	Don’t know
trabalho	In the last 30 days, did you work for pay or not, excluding household chores?	1	Yes
		2	No
tipo_trabalho	In the main job you held in the last 30 days, were you:	1	Employed with a formal contract
		2	Employed without a formal contract
		3	Self-employed/ Micro Entrepreneur
		4	Employer
		5	Public servant
		6	Without remuneration
		7	Production for self-consumption
		9	Don’t know
cortinado	Does your household use mosquito nets or curtains on the beds?	1	Yes for all residents
		2	Yes for some residents
		3	No
mosquiteiro	What was the way you obtained the mosquito net?	1	Obtained free from the government
		2	Bought
		3	Donation (relatives, friends, etc.)
		96	Others
		99	Don’t know
tipo_mosquiteiro	What is the main type of mosquito net or curtain in this household?	1	Simple mosquito net/curtain
		2	Mosquito net/curtain with insecticide
		99	Don’t know
prevencao_malaria	Does your household take medications for malaria prevention, excluding teas?	1	Yes
		2	No
		99	Don’t know
obtencao_remedio	What is the main way of obtaining antimalarial medications?	1	Free from the government
		2	Bought
		3	Donation (relatives, friends, etc.)
		96	Others
		99	Don’t know
repelente	Do the residents of your household use repellent?	1	Yes
		2	No
		99	Don’t know
obtencao_repelente	What is the main way of obtaining repellents?	1	Obtained free from the government
		2	Bought
		3	Donation (relatives, friends, etc.)
		96	Others
		99	Don’t know
inseticida	In your household, do you use any insecticide other than spraying done by agents to prevent malaria (e.g., Baygon)?	1	Yes
		2	No
		99	Don’t know
obtencao_inseticida	What is the main way of obtaining insecticide?	1	Obtained free from the government
		2	Bought
		3	Donation (relatives, friends, etc.)
		96	Others
		99	Don’t know
dias_malaria	How many days did this last case of malaria last, considering the time between diagnosis or onset of symptoms and full recovery?	999a	Don’t know
exame_tratamento	In this case of malaria, was any exam or treatment done?	1	Yes
		2	No
		99	Don’t know
laboratorio_postinho	Malaria laboratory/Health post	1	Mentioned
		2	Did not mention
ubs	Basic health unit (post/health center/USF)	1	Mentioned
		2	Did not mention
upa	UPA (Emergency Care Unit), emergency room/hospital outpatient department	1	Mentioned
		2	Did not mention
consultorio_particular	Private office/clinic/outpatient	1	Mentioned
		2	Did not mention
pa_privado	Emergency department/private hospital	1	Mentioned
		2	Did not mention
domiciliar_privado	At home, with a private doctor	1	Mentioned
		2	Did not mention
domiciliar_publico	At home, with a doctor from a Family Health Strategy (ESF) unit or endemic disease agent	1	Mentioned
		2	Did not mention
curandeiro	Healer	1	Mentioned
		2	Did not mention
n_sabe_atendimento	I don’t know (DO NOT READ OPTION)	1	Mentioned
		2	Did not mention
pgto_consultorio	How was the service received at the private office/clinic/outpatient paid for?	1	Directly by the patient or family member
		2	Individual health plan
		3	Corporate health plan
		4	Association/Syndicate
		5	Donation
		6	Loan
		99	Don’t know
pgto_domiciliar	How was the service received from a private doctor at home paid for?	1	Directly by the patient or family member
		2	Individual health plan
		3	Corporate health plan
		4	Association/Syndicate
		5	Donation
		6	Loan
		99	Don’t know
pgto_hospital	How was the service received at a private hospital or emergency department paid for?	1	Directly by the patient or family member
		2	Individual Health Plan
		3	Company Health Plan
		4	Association/Syndicate
		5	Donation
		6	Loan
		99	Don't know
pgto_curandeiro	How was the service received from the Family Health Strategy (ESF) unit paid for?	1	Directly by the patient or family member
		2	Individual Health Plan
		3	Company Health Plan
		4	Association/Syndicate
		5	Donation
		6	Loan
		7	The service was not charged
		99	Don't know
exame	How many days did you wait for treatment?	1	Yes
		2	No
		99	Don't know
pgto_exame	How many days after the onset of symptoms were you diagnosed?	1	Was performed by SUS (Unified Health System)
		2	By the patient or family member with their own resources
		3	Individual Health Plan
		4	Company Health Plan
		5	Association/Syndicate
		6	Donation
		7	Loan
		99	Don't know
outro_medicamento	In the last case of malaria, were medications prescribed?	1	Yes
		2	No
		99	Don't know
outro_medicamento_receita	Did you receive free medications?	1	Yes
		2	No
		99	Don't know
gasto_outro_medicamento	Were you instructed on how to use medications?	9999,00a	Don't know
meio_transporte_postinho	For the care received at the malaria laboratory/health post, what was the main means of transportation used?	1	On foot/Bicycle
		2	Bus
		3	Own vehicle (car or motorcycle)
		4	Ride (free)
		5	Taxi/Motorcycle Taxi
		6	Uber
		7	Boat
		8	Provided by SUS
		96	Other
		99	Don't know
tempo_transporte_postinho	How long did it take to reach the malaria laboratory/health post from your home?
meio_transporte_ubs	For the care received at the basic health unit (health post/health center/USF), what was the main means of transportation used?	1	On foot/Bicycle
		2	Bus
		3	Own vehicle (car or motorcycle)
		4	Ride (free)
		5	Taxi/Motorcycle Taxi
		6	Uber
		7	Boat
		8	Provided by SUS
		96	Other
		99	Don't know
tempo_transporte_ubs	How long did it take to reach the basic health unit (health post/health center/USF) from your home?
meio_transporte_upa	For the care received at the UPA (Emergency Care Unit), emergency room/public hospital outpatient clinic, what was the main means of transportation used?	1	On foot/Bicycle
		2	Bus
		3	Own vehicle (car or motorcycle)
		4	Ride (free)
		5	Taxi/Motorcycle Taxi
		6	Uber
		7	Boat
		8	Provided by SUS
		96	Other
		99	Don't know
tempo_transporte_upa	How long did it take to reach the UPA (Emergency Care Unit), emergency room/public hospital outpatient clinic from your home?
meio_transporte_clinica_particular	For the care received at the private clinic/ambulatory, what was the main means of transportation used?	1	On foot/Bicycle
		2	Bus
		3	Own vehicle (car or motorcycle)
		4	Ride (free)
		5	Taxi/Motorcycle Taxi
		6	Uber
		7	Boat
		8	Provided by SUS
		96	Other
		99	Don't know
tempo_transporte_clinica_particular	How long did it take to reach the private clinic/ambulatory from your home?
meio_transporte_hospital_particular	For the care received at the private emergency department, what was the main means of transportation used?	1	On foot/Bicycle
		2	Bus
		3	Own vehicle (car or motorcycle)
		4	Ride (free)
		5	Taxi/Motorcycle Taxi
		6	Uber
		7	Boat
		8	Provided by SUS
		96	Other
		99	Don't know
tempo_transporte_hospital_particular	How long did it take to reach the private emergency department from your home?
meio_transporte_curandeiro	For the care received from the healer, what was the main means of transportation used?	1	On foot/Bicycle
		2	Bus
		3	Own vehicle (car or motorcycle)
		4	Ride (free)
		5	Taxi/Motorcycle Taxi
		6	Uber
		7	Boat
		8	Provided by SUS
		96	Other
		97	Did not occur
		99	Don't know
tempo_transporte_curandeiro	How long did it take to reach the healer from your home?
dias_internacao	How many days was the patient hospitalized?	999a	Don't know
pgto_internacao	How was this hospitalization paid for?	1	SUS
		2	Patient or family member
		3	Individual Health Plan
		4	Company Health Plan
		5	Association/Syndicate/Company
		6	Donation
		7	Loan
		96	Other
		99	Don't know
valor_internacao	Approximately how much was paid for the patient's hospitalization?	9999,00a	Don't know
medicamentos_internacao	Did the patient have expenses with medications during hospitalization?	1	Yes
		2	No
		99	Don't know
valor_medicamento_internacao	How much was spent on medications during hospitalization?	9999,00a	Don't know
acompanhante_internacao	Did the patient have a companion during hospitalization?	1	Yes
		2	No
		99	Don't know
dias_acompanhante_internacao	How many days did the companion stay with the patient during hospitalization?	999a	Don't know
hospedagem_acompanhante_internacao	Did the companion incur accommodation expenses?	1	Yes
		2	No
		99	Don't know
meio_transporte_acompanhante_internacao	What means of transportation did the companion use to reach the hospital?	1	On foot/Bicycle
		2	Bus
		3	Own vehicle (car or motorcycle)
		4	Ride (free)
		5	Taxi/Motorcycle Taxi
		6	Uber
		7	Boat
		8	Provided by SUS
		96	Other
		99	Don't know
tempo_transporte_acompanhante_internacao	How long did the companion take to reach the hospital?
trabalho_mal	Did the patient stop performing their main job?	1	Yes
		2	Did not stop working because of malaria
		3	Was not working
dias_trabalho_mal	How many days did the patient stop performing their main job?	999a	Don't know
horas_trabalho_mal	On average, how many hours per day did the patient stop performing their main job?	99a	Don't know
tipo_trabalho_mal	Was the main job that the patient stopped performing paid, for self-consumption, or both?	1	Paid work
		2	Self-consumption
		3	Paid work and Self-consumption
substituto_trab_mal	Did the patient need to pay someone to perform their main job while they were sick?	1	Yes
		2	No
		99	Don't know
pecuaria_mal	Besides the main job, did the patient stop performing any livestock activities?	1	Yes
		2	Did not stop doing because of malaria
		3	Does not usually perform this activity
dias_pecuaria	On average, how many days a week does the patient perform livestock activities?	999a	Don't know
horas_pecuaria	On average, how many hours per day does the patient perform livestock activities?	99a	Don't know
tipo_pecuaria	Was the livestock activity that the patient stopped performing paid, for self-consumption, or both?	1	Paid work
		2	Self-consumption
		3	Paid work and Self-consumption
pgto_pecuaria_mal	Did the patient need to pay someone to perform livestock activities while they were sick?	1	Yes
		2	No
		99	Don't know
agricultura_mal	Besides the main job, did the patient stop performing any agricultural activities?	1	Yes
		2	Did not stop doing because of malaria
		3	Does not usually perform this activity
dias_agricultura	On average, how many days a week does the patient perform agricultural activities?	999a	Don't know
horas_agricultura	On average, how many hours per day does the patient perform agricultural activities?	99a	Don't know
tipo_agricultura	Was the agricultural activity that the patient stopped performing paid, for self-consumption, or both?	1	Paid work
		2	Self-consumption
		3	Paid work and Self-consumption
pgto_agricultura_mal	Did you need to pay someone to carry out Agricultural activities while you were sick?	1	Yes
		2	No
		99	Don't know
pesca_mal	Besides your main work, did you stop doing any Fishing activities?	1	Yes
		2	Did not stop doing because of malaria
		3	Does not usually perform this activity
dias_pesca	On average, how many days a week do you engage in Fishing activities?	999a	Don't know
horas_pesca	On average, how many hours per day do you engage in Fishing activities?	99a	Don't know
tipo_pesca	The Fishing activity you stopped was paid, for self-consumption, or both?	1	Paid work
		2	Self-consumption
		3	Paid work and Self-consumption
pgto_pesca_mal	Did you need to pay someone to carry out Fishing activities while you were sick?	1	Yes
		2	No
		99	Don't know
garimpo_mal	Besides your main work, did you stop doing any Mining activities?	1	Yes
		2	Did not stop doing because of malaria
		3	Does not usually perform this activity
dias_garimpo	On average, how many days a week do you engage in Mining activities?	999a	Don't know
horas_garimpo	On average, how many hours per day do you engage in Mining activities?	99a	Don't know
tipo_garimpo	The Mining activity you stopped was paid, for self-consumption, or both?	1	Paid work
		2	Self-consumption
		3	Paid work and Self-consumption
pgto_garimpo_mal	Did you need to pay someone to carry out Mining activities while you were sick?	1	Yes
		2	No
		99	Don't know
comercio_mal	Besides your main work, did you stop doing any Trade activities?	1	Yes
		2	Did not stop doing because of malaria
		3	Does not usually perform this activity
dias_comercio	On average, how many days a week do you engage in Trade activities?	999a	Don't know
horas_comercio	On average, how many hours per day do you engage in Trade activities?	99a	Don't know
tipo_comercio	The Trade activity you stopped was paid, for self-consumption, or both?	1	Paid work
		2	Self-consumption
		3	Paid work and Self-consumption
pgto_comercio_mal	Did you need to pay someone to carry out Trade activities while you were sick?	1	Yes
		2	No
		99	Don't know
extrat_mal	Besides your main work, did you stop doing any Plant Extraction activities?	1	Yes
		2	Did not stop doing because of malaria
		3	Does not usually perform this activity
dias_extrat	On average, how many days a week do you engage in Plant Extraction activities?	999a	Don't know
horas_extrat	On average, how many hours per day do you engage in Plant Extraction activities?	99a	Don't know
tipo_extrat	The Plant Extraction activity you stopped was paid, for self-consumption, or both?	1	Paid work
		2	Self-consumption
		3	Paid work and Self-consumption
pgto_extrat_mal	Did you need to pay someone to carry out Plant Extraction activities while you were sick?	1	Yes
		2	No
		99	Don't know
casa_mal	Besides your main work, did you stop doing any Household or Childcare activities?	1	Yes
		2	Did not stop doing because of malaria
		3	Does not usually perform this activity
dias_casa	On average, how many days a week do you engage in Household or Childcare activities?	999a	Don't know
horas_casa	On average, how many hours per day do you engage in Household or Childcare activities?	99a	Don't know
pgto_casa_mal	Did you need to pay someone to carry out Household or Childcare activities while you were sick?	1	Yes
		2	No
		99	Don't know
faculdade_mal	Besides your main work, did you stop going to school/university?	1	Yes
		2	Did not stop doing because of malaria
		3	Does not usually perform this activity
dias_faculdade	On average, how many days a week did you stop going to school/university?	999a	Don't know
horas_faculdade	On average, how many hours per day do you go to school/university?	99a	Don't know
